# Supplementary material for: Annual changes in rotavirus hospitalization rates before and after rotavirus vaccine implementation in the United States
Source: PLoS One. 2018 Feb 14;13(2):e0191429. doi: 10.1371/journal.pone.0191429 (PMC5812572; doi:10.1371/journal.pone.0191429)
Supplement: S1 Table — Data file for Marketscan rotavirus and acute gastroenteritis hospitalization codes, 2002–2015. (ZIP) [file pone.0191429.s001.zip]

Archive with 2 entries (2 files):
- rvsurvival.csv
- agesurvival.csv
