# Supplementary material for: Annual changes in rotavirus hospitalization rates before and after rotavirus vaccine implementation in the United States
Source: PLoS One. 2018 Feb 14;13(2):e0191429. doi: 10.1371/journal.pone.0191429 (PMC5812572; doi:10.1371/journal.pone.0191429)
Supplement: S1 Table — Data file for Marketscan rotavirus and acute gastroenteritis hospitalization codes, 2002–2015. (ZIP) [file pone.0191429.s001.zip › rvsurvival.csv]

Enrolid	dob	end_date	admdate_g	admdate_r	rv_date1	rv_date2	rv_date3	month1	month2	month3	month4	month5	month6	month7	month8	month9	month10	month11	month12	month13	month14	month15	month16	month17	month18	month19	month20	month21	month22	month23	month24	month25	month26	month27	month28	month29	month30	month31	month32	month33	month34	month35	month36	month37	month38	month39	month40	month41	month42
4422404	May-98	Dec-98	Dec-98	Dec-98								1	1	1	1	1	1	1	1																									1	1	1	1	1	1
27786303	Oct-02	Dec-05	Dec-04	Dec-04
30790704	May-04	May-09	Jul-05	Jul-05
31994204	Aug-99	Jul-04	Dec-00	Dec-00																							1	1	1	1	1	1	1	1	1	1	1	1	1	1	1	1	1	1	1	1	1	1	1
99810405	Aug-08	Oct-08	Dec-08	Dec-08	Oct-08	Dec-08	Feb-09
113120604	Jun-07	May-12	Sep-07	Sep-07	Aug-07	Nov-07	Jan-08
116447103	Jan-08	Aug-09	Nov-08	Nov-08
117542903	Jan-03	Feb-06	Nov-03	Nov-03
124057103	Dec-00	Dec-05	Dec-01	Dec-01																																								1	1	1	1	1	1
130128504	Jul-99	Jun-04	Jul-00	Jul-00																						1	1	1	1	1	1	1	1	1	1	1	1	1	1	1	1	1	1	1	1	1	1	1	1
131610104	Apr-00	Mar-05	Nov-02	Nov-02																															1	1	1	1	1	1	1	1	1	1	1	1	1	1	1
139709203	Sep-02	Aug-07	Nov-04	Nov-04
141643705	Feb-04	Feb-09	Dec-05	Dec-05
143007904	Jul-01	Jun-06	Jul-05	Jul-05
155529103	Aug-04	Aug-09	Nov-06	Nov-06
157018303	Aug-99	Feb-01	Dec-00	Dec-00																								1	1	1	1	1	1	1	1	1	1	1	1	1	1	1	1	1	1
187638303	Nov-99	Sep-01	Nov-00	Nov-00																										1	1	1	1	1	1	1	1	1	1	1	1	1	1	1	1	1	1	1	1
188408802	May-99	Apr-04	Dec-00	Dec-00																				1	1	1	1	1	1	1	1	1	1	1	1	1	1	1	1	1	1	1	1	1	1	1	1	1	1
188977504	Jun-99	Jun-01	Dec-00	Dec-00																						1	1	1	1	1	1	1	1	1	1	1	1	1	1	1	1	1	1	1	1	1	1	1	1
189186402	Dec-01	Jun-04	Nov-03	Nov-03
192122903	Oct-99	Sep-04	Dec-00	Dec-00																									1	1	1	1	1	1	1	1	1	1	1	1	1	1	1	1	1	1	1	1	1
192427403	Mar-06	Nov-06	Nov-08	Nov-08
192561204	Apr-06	Nov-06	Dec-08	Dec-08
193914606	Apr-01	Mar-06	Sep-02	Sep-02																																											1	1	1
197368904	Jul-99	Jun-01	Dec-00	Dec-00																						1	1	1	1	1	1	1	1	1	1	1	1	1	1	1	1	1	1	1	1	1	1	1	1
201180603	Oct-00	Feb-03	Dec-00	Dec-00																																					1	1	1	1	1	1	1	1	1
203491503	Feb-00	Jan-05	Dec-00	Dec-00																													1	1	1	1	1	1	1	1	1	1	1	1	1	1	1	1	1
203875104	Apr-04	Dec-05	Dec-05	Dec-05
203875105	Apr-05	Dec-05	Dec-05	Dec-05
205197503	May-98	May-03	Dec-00	Dec-00									1	1	1	1	1	1	1	1	1	1	1	1	1	1	1	1	1	1	1	1	1	1	1	1	1	1	1	1	1	1	1	1	1	1	1	1	1
218118904	Sep-05	Aug-10	Aug-06	Aug-06
218820004	Mar-05	Feb-10	Nov-06	Nov-06
219197204	Jul-98	Jun-01	Sep-98	Sep-98										1	1	1	1	1	1	1	1	1	1	1	1	1	1	1	1	1	1	1	1	1	1	1	1	1	1	1	1	1	1	1	1	1	1	1	1
219761903	Feb-01	Dec-01	Dec-01	Dec-01																																									1	1	1	1	1
225578603	Oct-01	Oct-06	Dec-02	Dec-02
229165503	Feb-04	Dec-04	Dec-04	Dec-04
232420404	Sep-99	Sep-01	Dec-00	Dec-00																									1	1	1	1	1	1	1	1	1	1	1	1	1	1	1	1	1	1	1	1	1
232606004	Mar-00	Oct-03	Aug-01	Aug-01																															1	1	1	1	1	1	1	1	1	1	1	1	1	1	1
240808004	Jun-98	Jun-03	Nov-00	Nov-00										1	1	1	1	1	1	1	1	1	1	1	1	1	1	1	1	1	1	1	1	1	1	1	1	1	1	1	1	1	1	1	1	1	1	1	1
240833803	Apr-99	Mar-04	Dec-00	Dec-00																			1	1	1	1	1	1	1	1	1	1	1	1	1	1	1	1	1	1	1	1	1	1	1	1	1	1	1
253856904	Dec-00	Apr-01	Oct-03	Oct-03																																								1	1	1	1
256332903	Jan-00	Dec-04	Oct-02	Oct-02																												1	1	1	1	1	1	1	1	1	1	1	1	1	1	1	1	1	1
257215602	Oct-01	Sep-06	Dec-04	Dec-04
262287205	Sep-01	Sep-06	Dec-02	Dec-02
296752304	Sep-01	Dec-05	Oct-01	Oct-01
300576605	Sep-00	Sep-05	Oct-01	Oct-01																																					1	1	1	1	1	1	1	1	1
301481504	Jun-00	Jun-05	Dec-03	Dec-03																																		1	1	1	1	1	1	1	1	1	1	1	1
301481505	Jun-02	Jun-07	Dec-03	Dec-03
311394904	Aug-01	Mar-02	Aug-02	Aug-02
317880704	Jan-01	Dec-05	Dec-01	Dec-01																																								1	1	1	1	1	1
329890803	Nov-03	Nov-08	Oct-07	Oct-07
369677706	May-08	Jun-10	Nov-08	Nov-08
373830904	Jan-06	Jan-11	Dec-06	Dec-06
375656803	Jun-06	Nov-06	Dec-08	Dec-08
379535305	Sep-03	Aug-08	Oct-06	Oct-06
379717004	Jul-03	Dec-05	Nov-05	Nov-05
379717005	Dec-04	Dec-05	Dec-05	Dec-05
382728905	Apr-07	Jun-10	Dec-08	Dec-08	Jun-07	Aug-07	Oct-07
387960805	Jan-02	Mar-06	Oct-03	Oct-03
390696004	Mar-09	Feb-14	Nov-10	Nov-10	May-09	Jul-09
393963205	Oct-10	Jun-15	Nov-12	Nov-12
514349206	Jun-07	May-12	Nov-08	Nov-08
524514403	May-01	Dec-01	Oct-01	Oct-01																																													1
529191203	Jun-06	May-11	Jul-08	Jul-08
541139804	Aug-07	Aug-12	Sep-08	Sep-08
543085203	Jun-05	Aug-08	Jun-05	Nov-06
543530203	May-04	Apr-08	Nov-06	Nov-06
545407303	Mar-03	May-05	Dec-03	Dec-03
547371005	Apr-09	Jun-09	Dec-12	Dec-12
555325304	Oct-02	Dec-04	Dec-04	Dec-04
631102804	Jun-06	Oct-06	Aug-07	Aug-07
631617404	Mar-02	Feb-07	Nov-05	Nov-05
636867303	Jan-05	Jan-08	Dec-05	Dec-05
642349804	Oct-03	Dec-04	Dec-04	Dec-04
642453504	Nov-02	Dec-03	Oct-03	Oct-03
645417803	Jul-08	Oct-09	Nov-08	Nov-08
665170903	Jun-01	Jul-03	Dec-02	Dec-02
666916203	Jun-06	Jun-11	Sep-07	Sep-07
667513103	Jun-07	Jun-12	Jul-08	Jul-08
676855304	Jun-05	Jun-10	Oct-05	Oct-05
681255103	May-06	May-11	Jul-08	Jul-08
690839503	Aug-03	Aug-08	Dec-05	Dec-05
692791103	Jun-02	Dec-04	Dec-04	Dec-04
693626505	Feb-05	Feb-10	Dec-05	Dec-05
698812003	Apr-04	Apr-09	Dec-05	Dec-05
700626503	Jun-05	Jan-06	Dec-05	Dec-05
704839904	May-12	Jun-15	Nov-12	Nov-12	Aug-12	Sep-12	Dec-12
707583108	Nov-09	Dec-11	Jul-11	Jul-11
714103403	Sep-02	Jan-05	Dec-04	Dec-04
727883004	Nov-04	Nov-09	Dec-06	Dec-06
731680206	Aug-04	Aug-09	Dec-05	Dec-05
740419005	Nov-02	Oct-07	Dec-05	Dec-05
740419006	Apr-05	Mar-10	Dec-05	Dec-05
740896605	Sep-03	Aug-08	Dec-05	Dec-05
748566905	Aug-11	Feb-14	Sep-11	Oct-12
760405904	Jun-04	Jun-09	Jul-05	Dec-05
760807403	Jan-05	Dec-05	Sep-05	Sep-05
771998904	Jul-05	Aug-05	Dec-08	Dec-08
773536508	Aug-07	Dec-10	Sep-08	Sep-08
773736904	May-07	Dec-10	Aug-08	Aug-08
785690903	Jan-02	Dec-05	Dec-03	Dec-03
806285903	Jun-03	Dec-04	Sep-04	Sep-04
810418205	Jan-05	Dec-05	Dec-05	Dec-05
818446106	Apr-05	Dec-05	Dec-05	Dec-05
819452302	Nov-03	Dec-05	Dec-03	Dec-03
820038104	Aug-04	Dec-05	Dec-05	Dec-05
820877303	Feb-04	Dec-05	Nov-04	Nov-04
832527403	Aug-04	Mar-07	Dec-05	Dec-05
832708703	Apr-05	Dec-06	Oct-05	Oct-05
842575403	Aug-10	Jun-15	Sep-12	Sep-12
847242703	Jul-04	Dec-06	Dec-05	Dec-05
849019504	Feb-06	Dec-06	Dec-06	Dec-06
850813003	Oct-06	Sep-11	Oct-06	Oct-06
853108303	Mar-07	Mar-12	Dec-08	Dec-08
854365903	Sep-04	Aug-05	Dec-04	Dec-04
854393704	Oct-04	Jan-07	Dec-05	Dec-05
856808103	Apr-10	Mar-15	Aug-10	Aug-10
868646404	Apr-06	Dec-08	Dec-08	Dec-08
872341604	Nov-07	Dec-11	Dec-08	Dec-08	Jan-08	Mar-08	May-08
877710104	Aug-05	Jul-10	Jul-10	Jul-10
884198203	Apr-05	Dec-06	Sep-06	Sep-06
921813403	Jun-06	Jan-09	Jul-08	Jul-08
960141207	Sep-05	Dec-08	Nov-05	Nov-05
968102906	Nov-08	Dec-10	Dec-09	Dec-09
991884003	Jan-06	Jan-11	Jul-06	Jul-06
1005362705	Jan-12	Jun-15	Sep-13	Nov-13	Mar-12	May-12	Jul-12
1006588904	Mar-06	Feb-11	Oct-07	Oct-07
1021071002	Mar-07	Jul-07	Jul-07	Jul-07	May-07
1048749504	Sep-07	Aug-12	Dec-08	Dec-08
1049372703	Oct-07	Sep-12	Dec-07	Dec-07	Dec-07	Feb-08	Apr-08
1050317903	Jul-05	Jun-10	Sep-06	Sep-06
1050333804	Nov-09	Dec-11	Sep-10	Sep-10	Jan-10	Mar-10	Jun-10
1057380803	May-03	Apr-08	Dec-03	Dec-03
1058533605	Dec-03	Nov-08	Dec-05	Dec-05
1061812504	Dec-05	Dec-05	Jul-08	Jul-08
1063131403	Dec-07	Nov-12	Dec-10	Dec-10
1066066802	Aug-05	Dec-05	Nov-05	Nov-05
1070957503	Jun-03	Dec-06	Aug-03	Aug-03
1072176904	Aug-03	Dec-06	Dec-03	Dec-03
1073227103	Oct-05	Dec-06	Jul-06	Jul-06
1074025503	Nov-03	Dec-05	Dec-04	Dec-04
1075331104	Sep-12	Jun-15	Oct-14	Oct-14
1081956603	Jan-06	Oct-09	Dec-07	Dec-07
1092677904	Sep-06	Dec-06	Oct-06	Oct-06
1097876103	Jul-03	Jul-08	Nov-05	Nov-05
1097876104	Dec-04	Nov-09	Dec-05	Dec-05
1129324704	Jan-04	Dec-04	Dec-04	Dec-04
1212867104	Apr-14	Jun-15	Aug-14	Aug-14	Jun-14	Aug-14
1213219202	Apr-10	May-14	Dec-12	Dec-12
1229309304	Jul-07	Jul-12	Oct-07	Oct-07
1234603704	Aug-07	Sep-07	Dec-08	Dec-08
1250445903	May-07	Dec-10	Oct-08	Oct-08
1254917503	Jul-06	Aug-06	Dec-08	Dec-08
1327396205	Sep-09	Aug-14	Jul-11	Jul-11	Oct-09	Jan-10	Mar-10
1342384404	Aug-06	Aug-11	Nov-09	Nov-09
1395123802	Jul-06	Jul-11	Nov-08	Nov-08	Oct-06	Jan-07
1409442507	Oct-08	Dec-09	Dec-08	Dec-08	Dec-08	Feb-09	May-09
1423600703	Feb-09	Jul-13	Apr-09	Oct-09	Jul-09	Aug-09
1430077403	Jun-08	May-11	Sep-08	Sep-08	Sep-08
1487425203	Oct-10	Jun-15	Nov-12	Nov-12
1536020703	Feb-07	Dec-07	Nov-07	Nov-07
1551164905	Jan-11	Jun-15	Aug-12	Aug-12
1584868707	Dec-07	Nov-09	Dec-07	Dec-07
1600643508	Dec-12	Feb-13	Oct-14	Oct-14	Feb-13	Jun-13
1603940504	Feb-12	Jan-13	Nov-12	Nov-12
1609980506	Jun-13	Jun-15	Nov-13	Nov-13	Aug-13	Oct-13	Jan-14
1723496704	Nov-11	Dec-12	Dec-11	Dec-11	Dec-11	Jan-12	Mar-12
1781971406	Jul-08	Jun-13	Jan-10	Sep-10
1843943303	Feb-08	Jan-13	Oct-08	Oct-08
1855653303	Jan-08	Dec-12	Sep-08	Sep-08
1864867603	Mar-09	Dec-13	Jul-09	Jul-09	May-09
1866950005	Apr-10	Mar-15	Sep-11	Sep-11	Jun-10	Aug-10
1889149804	Mar-08	Mar-09	Jul-08	Jul-08	Jul-08
1908538803	Jul-10	Dec-13	Dec-12	Dec-12
1922060104	Apr-09	Mar-14	Dec-09	Dec-09
1938669903	Jan-09	Dec-10	Jul-10	Jul-10	Mar-09	May-09	Jul-09
1954585004	Feb-08	Feb-13	Dec-09	Dec-09
2025161507	May-08	Dec-10	Oct-09	Oct-09	Jul-08	Dec-08
2068999404	Oct-10	Apr-13	Oct-10	Oct-10	Dec-10	Mar-11
2190153205	Jul-11	Jun-15	Jul-15	Jul-15	Sep-11	Nov-11	Jan-12
2252803404	Jun-11	Jun-15	Aug-11	Aug-11
2299032103	Aug-09	May-11	Sep-10	Sep-10	Oct-09	Dec-09	Feb-10
2382584903	Apr-12	Jul-14	Nov-12	Nov-12	Jun-12	Aug-12	Oct-12
2552227304	Jan-14	Jun-15	Nov-14	Nov-14
2556005604	Apr-10	May-12	Jul-11	Jul-11
2572571803	Dec-11	Jun-15	Jul-13	Jul-13	Sep-11	Oct-11
2684334804	Mar-12	Apr-13	Nov-12	Nov-12	May-12	Jul-12	Sep-12
2769715703	Aug-14	Jun-15	Dec-14	Dec-14
3013590605	Jun-13	Dec-14	Jul-13	Jul-13	Aug-13	Oct-13
3063147803	Aug-13	Jun-15	Oct-14	Oct-14
25004179303	Mar-08	Dec-08	Dec-08	Dec-08	May-08	Jul-08	Sep-08
25011641904	Apr-03	Dec-04	Dec-04	Dec-04
25016535902	Apr-03	Dec-04	Nov-03	Nov-03
25020684104	Nov-05	Jan-07	Dec-06	Dec-06
25035060102	Sep-04	Jan-07	Dec-05	Dec-05
25043804605	Oct-06	Dec-08	Nov-08	Nov-08
25049031102	Mar-06	Feb-11	Dec-08	Dec-08
25051999903	May-04	Apr-09	Nov-06	Nov-06
25053394704	Nov-05	Oct-10	Nov-08	Nov-08
25054817705	Apr-05	Mar-10	Dec-05	Dec-05
25066650806	Feb-06	Jan-11	Dec-08	Dec-08
25085084804	Mar-05	Dec-06	Dec-05	Dec-05
25086448705	Feb-09	Jan-14	Jul-10	Jul-10
25094055804	Jul-04	Dec-07	Nov-05	Nov-05
25108028102	Oct-05	Sep-10	Dec-05	Dec-05
25108308205	Apr-05	Jun-07	Dec-06	Dec-06
25112061104	Jul-05	Dec-08	Dec-05	Dec-05
25126830604	Jun-04	Dec-05	Nov-05	Nov-05
25132709304	Aug-05	Aug-10	Dec-09	Dec-09
25132814804	Apr-04	Jun-06	Nov-04	Nov-04
25143990103	Nov-04	Dec-05	Dec-05	Dec-05
25156985305	Apr-04	Apr-09	Dec-04	Dec-04
25167644603	May-05	May-10	Dec-06	Dec-06
25190697404	Sep-04	Oct-07	Dec-05	Dec-05
25191378304	Jan-05	Dec-09	Dec-05	Dec-05
25194807403	Sep-04	Dec-06	Sep-05	Sep-05
25202754103	Jul-03	Dec-04	Dec-04	Dec-04
25202813304	Mar-03	Mar-08	Dec-03	Dec-03
25223545503	Oct-04	Dec-04	Dec-06	Dec-06
25241949804	Nov-03	Jul-06	Dec-04	Dec-04
25241993705	Aug-03	Aug-08	Aug-04	Aug-04
25247148003	Feb-04	Jan-09	Dec-04	Dec-04
25254551104	Oct-04	Jun-06	Dec-04	Dec-04
25258131604	Jul-12	Mar-14	Sep-12	Sep-12	Oct-12	Dec-12	Jan-13
25274300203	Jan-07	Dec-11	Dec-08	Dec-08
25367395403	Jun-03	Sep-03	Dec-05	Dec-05
25392117503	Mar-07	Dec-10	Oct-08	Nov-08
25392665203	Jun-06	May-11	Dec-10	Dec-10
25406837805	Aug-08	Oct-09	Dec-08	Dec-08	Oct-08	Jan-09	Mar-09
25488792103	May-06	Dec-07	Nov-07	Nov-07
25490808805	May-08	Apr-13	Nov-10	Nov-10
25503117202	May-07	Dec-10	Aug-08	Aug-08
25542773704	Mar-04	Dec-05	Dec-04	Dec-04
25548316405	Mar-05	Dec-05	Dec-05	Dec-05
25550130103	Dec-03	Sep-04	Jul-05	Jul-05
25578270104	Apr-03	Dec-05	Dec-04	Dec-04
25584947304	Feb-04	May-05	Sep-04	Sep-04
25594767604	Apr-05	Dec-05	Oct-05	Oct-05
25607177704	Apr-05	Dec-05	Dec-05	Dec-05
25607501804	Mar-05	Dec-05	Dec-05	Dec-05
25612230203	May-04	Dec-05	Dec-04	Dec-04
25620469703	Sep-04	Nov-05	Aug-05	Aug-05
25622989003	Aug-03	Jun-04	Dec-05	Dec-05
25637233402	Aug-03	Dec-05	Dec-05	Dec-05
25637689403	Aug-03	Dec-05	Dec-04	Dec-04
25648248205	Jul-05	Dec-05	Jul-05	Aug-05
25650221503	Nov-04	Dec-05	Dec-05	Dec-05
25673266703	Feb-04	Mar-05	Nov-04	Nov-04
25675627203	Feb-04	Dec-05	Dec-05	Dec-05
25677592202	Jan-05	Dec-05	Dec-05	Dec-05
25705750604	Sep-04	Dec-05	Dec-05	Dec-05
25743388903	Jan-03	Dec-03	Oct-03	Oct-03
25821624301	Jun-05	Dec-06	Dec-05	Dec-05
25836765101	Jun-05	Dec-05	Dec-05	Dec-05
25837130001	Feb-05	Dec-05	Nov-05	Nov-05
25878208102	Mar-05	Dec-05	Dec-05	Dec-05
25894111303	Nov-05	Feb-07	Dec-05	Dec-05
25939779004	Dec-07	Nov-12	Jul-10	Jul-10
26008349803	Apr-08	Dec-09	Dec-08	Dec-08
26117991203	Jan-08	Dec-08	Oct-08	Oct-08	Mar-08	May-08	Jul-08
26158689903	Mar-08	Feb-13	Jul-12	Jul-12	Jun-08	Jul-08	Sep-08
26171216604	Feb-09	Feb-14	Jul-09	Jul-09
26183735804	Feb-13	Jun-15	Dec-14	Dec-14
26184673103	Jun-08	Aug-11	Oct-08	Oct-08	Oct-08
26200175404	Jan-09	Dec-13	Aug-09	Aug-09
26376965303	Apr-08	Oct-09	Sep-08	Sep-08	Jun-08	Aug-08	Oct-08
26390278704	Jul-10	Dec-11	Aug-10	Sep-10
26398049203	Jan-08	Dec-11	Oct-09	Oct-09
26422956702	Jun-07	Dec-07	Aug-07	Aug-07	Aug-07	Nov-07
26443657003	Sep-08	Dec-10	Nov-08	Nov-08
26499746004	Nov-07	Dec-09	Dec-09	Dec-09
26511473005	Sep-08	Oct-11	Sep-10	Dec-10	Nov-08	Nov-08	Jan-09
26513040702	Jul-09	Apr-12	Sep-09	Sep-09	Feb-10
26530066703	Dec-07	Nov-12	Oct-10	Oct-10
26533918202	Sep-07	Aug-12	Dec-07	Dec-07
26541246302	Mar-08	Dec-10	Sep-08	Sep-08	May-08	Jul-08	Dec-08
26562172504	Jul-07	Dec-07	Aug-07	Aug-07	Sep-07	Dec-07
26572828003	Jan-08	Jul-12	Aug-08	Aug-08
26605445303	Feb-11	Dec-12	Dec-12	Dec-12	Apr-11	Jun-11
26684304303	Aug-07	Nov-10	Nov-09	Nov-09	Nov-07	Jan-08	Mar-08
26690477903	Nov-10	Dec-12	Dec-10	Dec-10	Feb-11	May-11
26701979505	Oct-11	Dec-12	Dec-12	Dec-12	Dec-11	Feb-12	Apr-12
26752898305	Oct-08	Dec-12	Oct-09	Oct-09	Dec-08	Jan-09	Feb-09
26762050405	Jan-07	Dec-11	Nov-09	Nov-09
26809953903	Mar-08	Dec-08	Nov-08	Nov-08	May-08	Jul-08	Sep-08
26870197103	May-07	Sep-08	Aug-08	Aug-08	Jul-07	Oct-07
26886887203	Oct-07	Nov-08	Dec-07	Dec-07	Nov-07
26926175704	Jun-08	Dec-09	Jul-11	Jul-11
26971937305	Aug-13	Dec-14	Dec-14	Dec-14
27104303205	Aug-09	May-13	Sep-11	Dec-11
27112519404	May-10	Nov-11	Aug-10	Aug-10	Aug-10	Oct-10	Dec-10
27114573202	Apr-09	Dec-13	Nov-10	Nov-10
27138070103	Sep-08	Dec-09	Dec-08	Dec-08	Mar-09
27168186504	Jul-11	Dec-12	Oct-11	Oct-11	Sep-11	Dec-11
27181398304	Jan-08	Dec-12	Sep-08	Sep-08
27253679304	Nov-10	Jul-11	Jul-12	Jul-12	Jan-11	Mar-11	May-11
27272295803	Apr-10	Dec-10	Dec-10	Dec-10	Jun-10	Aug-10	Oct-10
27275825803	Nov-11	Dec-12	Dec-12	Dec-12
27275825804	Jun-11	Dec-12	Dec-12	Dec-12
27279570503	Mar-08	Dec-12	Dec-08	Dec-08
27315719803	May-10	Dec-12	Jul-12	Jul-12
27434383904	Jun-09	May-14	Aug-09	Aug-09	Aug-09	Oct-09	Dec-09
27814668204	Nov-10	Jan-11	Dec-10	Dec-10
28517673204	Oct-10	Jun-13	Dec-11	Dec-11
29134512504	Nov-12	Jun-15	Oct-13	Oct-13	Jan-13	Apr-13	Jun-13
29253070202	Oct-11	Dec-12	Dec-12	Dec-12
29297982001	Jul-10	Dec-10	Jul-10	Jul-10	Sep-10	Dec-10
29346282506	Sep-12	Dec-12	Nov-12	Nov-12
29477372603	Jun-10	Dec-10	Dec-11	Dec-11	Oct-10	Jan-11
29625888004	Jun-11	Dec-11	Oct-11	Oct-11	Aug-11	Sep-11	Dec-11
29796207404	May-12	Dec-12	Jul-12	Jul-12	Jul-12	Sep-12	Nov-12
29896618303	Sep-14	Jun-15	Aug-15	Aug-15	Nov-14	Jan-15	Apr-15
30223061802	Mar-12	Dec-14	Oct-14	Oct-14	May-12	Jul-12	Sep-12
30609009002	Nov-11	Dec-12	Dec-12	Dec-12
30641322505	Mar-12	Dec-12	Aug-12	Aug-12	Jun-12
30700170303	Apr-12	Dec-12	Nov-12	Nov-12	Jun-12	Aug-12
30709836303	Jan-11	Dec-12	Dec-12	Dec-12
31106605803	Aug-13	Dec-14	Oct-13	Dec-13	Oct-13	Jan-14
31519127202	Nov-13	Dec-14	Jul-14	Jul-14	Jun-14
31675384204	Mar-14	Dec-14	Dec-14	Dec-14
31761412803	Sep-14	Dec-14	Sep-14	Sep-14	Nov-14
31806505205	Jun-14	Jun-15	Aug-14	Aug-14	Sep-14
31931983804	Jul-14	Jun-15	Nov-14	Dec-14	Sep-14	Nov-14	Mar-15
123475803	Mar-98	Dec-00	Mar-98	Mar-98				1	1	1	1	1	1	1	1	1	1	1	1	1	1	1	1	1	1	1	1	1	1	1	1	1	1	1	1	1	1	1	1	1	1	1	1
148147503	Jan-98	Mar-98	Mar-98	Mar-98				1	1	1				1	1	1
188796503	Apr-98	Jul-99	Apr-98	Apr-98							1	1	1	1	1	1	1	1	1	1	1	1	1	1	1	1			1	1	1	1	1	1	1	1	1	1	1	1	1	1	1	1	1	1	1	1	1
216704705	Mar-98	Mar-03	May-98	May-98							1	1	1	1	1	1	1	1	1	1	1	1	1	1	1	1	1	1	1	1	1	1	1	1	1	1	1	1	1	1	1	1	1	1	1	1	1	1	1
239992703	Jan-98	Mar-98	Mar-98	Mar-98				1	1	1																			1	1	1
29975304	Jun-98	May-03	Apr-99	Apr-99									1	1	1	1	1	1	1	1	1	1	1	1	1	1	1	1	1	1	1	1	1	1	1	1	1	1	1	1	1	1	1	1	1	1	1	1	1
31235904	Jan-98	Oct-99	Mar-99	Mar-99				1	1	1	1	1	1	1	1	1	1	1	1	1	1	1	1	1	1	1	1	1	1
32191103	Apr-99	Mar-04	Jun-99	Jun-99																			1	1	1	1	1	1	1	1	1	1	1	1	1	1	1	1	1	1	1	1	1	1	1	1	1	1	1
32250003	May-98	Apr-03	Apr-99	Apr-99								1	1	1	1	1	1	1	1	1	1	1	1	1	1	1	1	1	1	1	1	1	1	1	1	1	1	1	1	1	1	1	1	1	1	1	1	1	1
48804604	Jan-98	Dec-02	Mar-99	Mar-99				1	1	1	1	1	1	1	1	1	1	1	1	1	1	1	1	1	1	1	1	1	1	1	1	1	1	1	1	1	1	1	1	1	1	1	1	1	1	1	1	1	1
50850203	Jun-98	Jun-03	Apr-99	Apr-99										1	1	1	1	1	1	1	1	1	1	1	1	1	1	1	1	1	1	1	1	1	1	1	1	1	1	1	1	1	1	1	1	1	1	1	1
52743903	Mar-99	Sep-99	Mar-99	Mar-99																			1	1	1	1	1	1
55612704	Mar-98	Mar-03	Feb-99	Feb-99							1	1	1	1	1	1	1	1	1	1	1	1	1	1	1	1	1	1	1	1	1	1	1	1	1	1	1	1	1	1	1	1	1	1	1	1	1	1	1
97899304	Jun-98	Jun-03	Feb-99	Feb-99										1	1	1	1	1	1	1	1	1	1	1	1	1	1	1	1	1	1	1	1	1	1	1	1	1	1	1	1	1	1	1	1	1	1	1	1
98060903	Feb-98	Jan-03	Mar-99	Mar-99					1	1	1	1	1	1	1	1	1	1	1	1	1	1	1	1	1	1	1	1	1	1	1	1	1	1	1	1	1	1	1	1	1	1	1	1	1	1	1	1	1
104639003	Mar-99	Feb-04	May-99	May-99																		1	1	1	1	1	1	1	1	1	1	1	1	1	1	1	1	1	1	1	1	1	1	1	1	1	1	1	1
107103604	Feb-98	Jan-03	Jan-99	Jan-99				1	1	1	1	1	1	1	1	1	1	1	1	1	1	1	1	1	1	1	1	1	1	1	1	1	1	1	1	1	1	1	1	1	1	1	1	1	1	1	1	1	1
123864803	May-98	Apr-99	Apr-99	Apr-99								1	1	1	1	1	1	1	1	1	1	1	1
127803303	Mar-98	May-01	Mar-99	Mar-99							1	1	1	1	1	1	1	1	1	1	1	1	1	1	1	1	1	1	1	1	1	1	1	1	1	1	1	1	1	1	1	1	1	1	1	1	1	1
129761903	Apr-99	Sep-00	Apr-99	Apr-99																			1	1	1	1	1	1	1	1	1	1	1	1	1	1	1	1	1	1
130288403	Jun-98	Sep-01	Apr-99	Apr-99									1	1	1	1	1	1	1	1	1	1	1	1	1	1	1	1	1	1	1	1	1	1	1	1	1	1	1	1	1	1	1	1	1	1	1	1	1
138047302	May-98	Apr-03	May-99	May-99								1	1	1	1	1	1	1	1	1	1	1	1	1	1	1	1	1	1	1	1	1	1	1	1	1	1	1	1	1	1	1	1	1	1	1	1	1	1
138327603	Aug-98	Jul-03	Mar-99	Mar-99											1	1	1	1	1	1	1	1	1	1	1	1	1	1	1	1	1	1	1	1	1	1	1	1	1	1	1	1	1	1	1	1	1	1	1
140875505	Apr-98	Mar-03	Mar-99	Mar-99							1	1	1	1	1	1	1	1	1	1	1	1	1	1	1	1	1	1	1	1	1	1	1	1	1	1	1	1	1	1	1	1	1	1	1	1	1	1	1
141445403	May-98	Apr-03	Mar-99	Mar-99								1	1	1	1	1	1	1	1	1	1	1	1	1	1	1	1	1	1	1	1	1	1	1	1	1	1	1	1	1	1	1	1	1	1	1	1	1	1
154733705	Mar-98	Mar-03	Feb-99	Feb-99							1	1	1	1	1	1	1	1	1	1	1	1	1	1	1	1	1	1	1	1	1	1	1	1	1	1	1	1	1	1	1	1	1	1	1	1	1	1	1
162381004	Jan-99	Jan-04	Mar-99	Mar-99																	1	1	1	1	1	1	1	1	1	1	1	1	1	1	1	1	1	1	1	1	1	1	1	1	1	1	1	1	1
170411902	Mar-98	Dec-99	Feb-99	Feb-99							1	1	1	1	1	1	1	1	1	1	1	1	1	1	1	1	1	1	1	1	1
171096503	Mar-98	Nov-99	Mar-99	Mar-99							1	1	1	1	1	1	1	1	1	1	1	1	1	1	1	1	1	1	1	1																	1	1	1
173147003	Sep-98	Nov-98	Mar-99	Mar-99												1	1	1		1	1	1	1	1	1	1	1	1	1	1	1	1	1	1	1	1	1	1	1	1	1	1	1	1	1	1	1	1	1
174115903	Mar-98	Dec-00	Feb-99	Feb-99							1	1	1	1	1	1	1	1	1	1	1	1	1	1	1	1	1	1	1	1	1	1	1	1	1	1	1	1	1	1	1	1	1
175819404	Feb-98	Feb-03	Apr-99	Apr-99						1	1	1	1	1	1	1	1	1	1	1	1	1	1	1	1	1	1	1	1	1	1	1	1	1	1	1	1	1	1	1	1	1	1	1	1	1	1	1	1
188868903	Apr-98	Mar-03	Apr-99	Apr-99							1	1	1	1	1	1	1	1	1	1	1	1	1	1	1	1	1	1	1	1	1	1	1	1	1	1	1	1	1	1	1	1	1	1	1	1	1	1	1
191027403	May-98	Apr-03	Mar-99	Mar-99								1	1	1	1	1	1	1	1	1	1	1	1	1	1	1	1	1	1	1	1	1	1	1	1	1	1	1	1	1	1	1	1	1	1	1	1	1	1
201269604	Mar-98	Mar-03	Feb-99	Feb-99							1	1	1	1	1	1	1	1	1	1	1	1	1	1	1	1	1	1	1	1	1	1	1	1	1	1	1	1	1	1	1	1	1	1	1	1	1	1	1
217776903	Feb-98	Jan-03	Mar-99	Mar-99					1	1	1	1	1	1	1	1	1	1	1	1	1	1	1	1	1	1	1	1	1	1	1	1	1	1	1	1	1	1	1	1	1	1	1	1	1	1	1	1	1
226086404	Sep-98	Sep-03	Jan-99	Jan-99													1	1	1	1	1	1	1	1	1	1	1	1	1	1	1	1	1	1	1	1	1	1	1	1	1	1	1	1	1	1	1	1	1
230992404	Apr-98	Mar-03	Jan-99	Jan-99							1	1	1	1	1	1	1	1	1	1	1	1	1	1	1	1	1	1	1	1	1	1	1	1	1	1	1	1	1	1	1	1	1	1	1	1	1	1	1
231459004	Feb-98	Jun-99	Mar-99	Mar-99					1	1	1	1	1	1	1	1	1	1	1	1	1	1	1	1	1
231645304	Mar-98	Mar-03	Jan-99	Jan-99							1	1	1	1	1	1	1	1	1	1	1	1	1	1	1	1	1	1	1	1	1	1	1	1	1	1	1	1	1	1	1	1	1	1	1	1	1	1	1
231681004	Jan-98	Dec-02	May-99	May-99				1	1	1	1	1	1	1	1	1	1	1	1	1	1	1	1	1	1	1	1	1	1	1	1	1	1	1	1	1	1	1	1	1	1	1	1	1	1	1	1	1	1
241318203	Feb-98	Jan-03	Apr-99	Apr-99				1	1	1	1	1	1	1	1	1	1	1	1	1	1	1	1	1	1	1	1	1	1	1	1	1	1	1	1	1	1	1	1	1	1	1	1	1	1	1	1	1	1
257284802	Dec-98	Mar-99	Mar-99	Mar-99																1	1	1
274037603	Nov-98	Sep-03	Apr-99	Apr-99													1	1	1	1	1	1	1	1	1	1	1	1	1	1	1	1	1	1	1	1	1	1	1	1	1	1	1	1	1	1	1	1	1
278714001	Dec-98	Apr-01	Apr-99	Apr-99															1	1	1	1	1	1	1	1	1	1	1	1	1	1	1	1	1	1	1	1	1	1	1	1	1	1	1	1	1
279174303	Jul-98	Dec-01	Jan-99	Jan-99										1	1	1	1	1	1	1	1	1	1	1	1	1	1	1	1	1	1	1	1	1	1	1	1	1	1	1	1	1	1	1	1	1	1	1	1
279221403	Jun-98	Jul-99	Mar-99	Mar-99										1	1	1	1	1	1	1	1	1	1	1	1	1
288215005	Nov-98	Oct-03	Apr-99	Apr-99										1	1	1	1	1	1	1	1	1	1	1	1	1	1	1	1	1	1	1	1	1	1	1	1	1	1	1	1	1	1	1	1	1	1	1	1
16707004	Mar-99	Dec-03	Apr-00	Apr-00																			1	1	1	1	1	1	1	1	1	1	1	1	1	1	1	1	1	1	1	1	1	1	1	1	1	1	1
28880303	Sep-99	Dec-02	May-00	May-00																									1	1	1	1	1	1	1	1	1	1	1	1	1	1	1	1	1	1	1	1	1
32107704	Sep-99	Jul-00	Feb-00	Feb-00																								1	1	1	1	1	1	1	1	1	1	1
32606206	Jan-99	Mar-01	Apr-00	Apr-00																1	1	1	1	1	1	1	1	1	1	1	1	1	1	1	1	1	1	1	1	1	1	1	1	1	1	1
32719903	Aug-98	Jul-03	Apr-00	Apr-00											1	1	1	1	1	1	1	1	1	1	1	1	1	1	1	1	1	1	1	1	1	1	1	1	1	1	1	1	1	1	1	1	1	1	1
50431804	Dec-98	Dec-03	Apr-00	Apr-00																1	1	1	1	1	1	1	1	1	1	1	1	1	1	1	1	1	1	1	1	1	1	1	1	1	1	1	1	1	1
52091704	Oct-99	Sep-04	Apr-00	Apr-00																									1	1	1	1	1	1	1	1	1	1	1	1	1	1	1	1	1	1	1	1	1
52215805	Jan-98	Mar-02	Apr-00	Apr-00				1	1	1	1	1	1	1	1	1	1	1	1	1	1	1	1	1	1	1	1	1	1	1	1	1	1	1	1	1	1	1	1	1	1	1	1	1	1	1	1	1	1
61951703	Jul-99	Dec-00	Mar-00	Mar-00																						1	1	1	1	1	1	1	1	1	1	1	1	1	1	1	1	1	1
93480205	Jun-99	Oct-00	Apr-00	Apr-00																					1	1	1	1	1	1	1	1	1	1	1	1	1	1	1	1	1
100165003	Jun-98	Jun-03	Apr-00	Apr-00										1	1	1	1	1	1	1	1	1	1	1	1	1	1	1	1	1	1	1	1	1	1	1	1	1	1	1	1	1	1	1	1	1	1	1	1
105079204	Jul-98	Mar-00	Mar-99	Mar-00										1	1	1	1	1	1	1	1	1	1	1	1	1	1	1	1	1	1	1	1	1
107495503	Feb-00	Sep-02	Apr-00	Apr-00																														1	1	1	1	1	1	1	1	1	1	1	1	1	1	1	1
108849405	Apr-98	Mar-03	May-00	May-00							1	1	1	1	1	1	1	1	1	1	1	1	1	1	1	1	1	1	1	1	1	1	1	1	1	1	1	1	1	1	1	1	1	1	1	1	1	1	1
113441003	Dec-98	Dec-01	Apr-00	Apr-00																1	1	1	1	1	1	1	1	1	1	1	1	1	1	1	1	1	1	1	1	1	1	1	1	1	1	1	1	1	1
116935904	Sep-98	Jun-00	Jan-00	Jan-00												1	1	1	1	1	1	1	1	1	1	1	1	1	1	1	1	1	1	1	1	1	1		1	1
117883904	Aug-99	Jan-01	Apr-00	Apr-00																							1	1	1	1	1	1	1	1	1	1	1	1	1	1	1	1	1	1
124069004	Sep-98	Aug-03	Apr-00	Apr-00												1	1	1	1	1	1	1	1	1	1	1	1	1	1	1	1	1	1	1	1	1	1	1	1	1	1	1	1	1	1	1	1	1	1
127853503	Sep-98	Sep-03	Mar-00	Mar-00													1	1	1	1	1	1	1	1	1	1	1	1	1	1	1	1	1	1	1	1	1	1	1	1	1	1	1	1	1	1	1	1	1
130013604	Jul-98	Jun-03	Mar-00	Mar-00										1	1	1	1	1	1	1	1	1	1	1	1	1	1	1	1	1	1	1	1	1	1	1	1	1	1	1	1	1	1	1	1	1	1	1	1
131904203	Jan-98	Jan-02	Apr-00	Apr-00				1	1	1	1	1	1	1	1	1	1	1	1	1	1	1	1	1	1	1	1	1	1	1	1	1	1	1	1	1	1	1	1	1	1	1	1	1	1	1	1	1	1
133058504	Mar-98	Feb-03	Feb-00	Feb-00						1	1	1	1	1	1	1	1	1	1	1	1	1	1	1	1	1	1	1	1	1	1	1	1	1	1	1	1	1	1	1	1	1	1	1	1	1	1	1	1
138132803	Oct-99	Sep-04	Apr-00	Apr-00																									1	1	1	1	1	1	1	1	1	1	1	1	1	1	1	1	1	1	1	1	1
138232203	Dec-98	Nov-03	Apr-00	Apr-00															1	1	1	1	1	1	1	1	1	1	1	1	1	1	1	1	1	1	1	1	1	1	1	1	1	1	1	1	1	1	1
140053203	Feb-98	Jan-03	Apr-00	Apr-00					1	1	1	1	1	1	1	1	1	1	1	1	1	1	1	1	1	1	1	1	1	1	1	1	1	1	1	1	1	1	1	1	1	1	1	1	1	1	1	1	1
155527604	Jul-99	Jul-04	Feb-00	Feb-00																							1	1	1	1	1	1	1	1	1	1	1	1	1	1	1	1	1	1	1	1	1	1	1
172115705	May-99	Apr-04	Mar-00	Mar-00																				1	1	1	1	1	1	1	1	1	1	1	1	1	1	1	1	1	1	1	1	1	1	1	1	1	1
172777903	May-98	Oct-00	Mar-00	Mar-00								1	1	1	1	1	1	1	1	1	1	1	1	1	1	1	1	1	1	1	1	1	1	1	1	1	1	1	1	1	1
187688204	Mar-99	Mar-04	May-00	May-00																			1	1	1	1	1	1	1	1	1	1	1	1	1	1	1	1	1	1	1	1	1	1	1	1	1	1	1
195284303	Mar-98	Mar-03	Jun-00	Jun-00							1	1	1	1	1	1	1	1	1	1	1	1	1	1	1	1	1	1	1	1	1	1	1	1	1	1	1	1	1	1	1	1	1	1	1	1	1	1	1
210816004	Mar-98	Mar-03	Apr-00	Apr-00							1	1	1	1	1	1	1	1	1	1	1	1	1	1	1	1	1	1	1	1	1	1	1	1	1	1	1	1	1	1	1	1	1	1	1	1	1	1	1
217842504	Jan-99	Dec-03	May-00	May-00																1	1	1	1	1	1	1	1	1	1	1	1	1	1	1	1	1	1	1	1	1	1	1	1	1	1	1	1	1	1
220581005	Sep-98	Sep-03	Mar-00	Mar-00													1	1	1	1	1	1	1	1	1	1	1	1	1	1	1	1	1	1	1	1	1	1	1	1	1	1	1	1	1	1	1	1	1
230115104	Jan-99	Dec-03	Mar-00	Mar-00																1	1	1	1	1	1	1	1	1	1	1	1	1	1	1	1	1	1	1	1	1	1	1	1	1	1	1	1	1	1
231370603	Apr-99	Jan-03	May-00	May-00																			1	1	1	1	1	1	1	1	1	1	1	1	1	1	1	1	1	1	1	1	1	1	1	1	1	1	1
257467003	Jun-99	Jun-04	Apr-00	Apr-00																						1	1	1	1	1	1	1	1	1	1	1	1	1	1	1	1	1	1	1	1	1	1	1	1
257472206	Jan-00	Jun-00	Mar-00	Mar-00																												1	1	1	1	1	1							1	1	1	1	1	1
260045404	Jun-99	Dec-03	Mar-00	Mar-00																						1	1	1	1	1	1	1	1	1	1	1	1	1	1	1	1	1	1	1	1	1	1	1	1
276663504	Jun-99	May-04	Apr-00	Apr-00																					1	1	1	1	1	1	1	1	1	1	1	1	1	1	1	1	1	1	1	1	1	1	1	1	1
288076804	Jun-99	Aug-01	Jan-00	Jan-00																						1	1	1	1	1	1	1	1	1	1	1	1	1	1	1	1	1	1	1	1	1	1	1	1
294953103	Nov-99	Dec-03	Apr-00	Apr-00																										1	1	1	1	1	1	1	1	1	1	1	1	1	1	1	1	1	1	1	1
302052404	Mar-00	Mar-05	May-00	May-00																															1	1	1	1	1	1	1	1	1	1	1	1	1	1	1
305485602	Jul-99	Jan-02	Feb-00	Feb-00																							1	1	1	1	1	1	1	1	1	1	1	1	1	1	1	1	1	1	1	1	1	1	1
311537804	Feb-99	Jan-04	Apr-00	Apr-00																	1	1	1	1	1	1	1	1	1	1	1	1	1	1	1	1	1	1	1	1	1	1	1	1	1	1	1	1	1
24234303	Aug-99	Dec-03	Feb-01	Feb-01																							1	1	1	1	1	1	1	1	1	1	1	1	1	1	1	1	1	1	1	1	1	1	1
28051104	Jul-99	May-04	Apr-01	Apr-01																						1	1	1	1	1	1	1	1	1	1	1	1	1	1	1	1	1	1	1	1	1	1	1	1
29662703	Mar-00	Feb-05	May-01	May-01																														1	1	1	1	1	1	1	1	1	1	1	1	1	1	1	1
30404805	Sep-00	Sep-05	Mar-01	Mar-01																																					1	1	1	1	1	1	1	1	1
31031002	Feb-98	Jan-03	Mar-01	Mar-01					1	1	1	1	1	1	1	1	1	1	1	1	1	1	1	1	1	1	1	1	1	1	1	1	1	1	1	1	1	1	1	1	1	1	1	1	1	1	1	1	1
31869505	Mar-00	Feb-05	Apr-01	Apr-01																														1	1	1	1	1	1	1	1	1	1	1	1	1	1	1	1
33797104	May-00	Apr-05	Apr-01	Apr-01																																1	1	1	1	1	1	1	1	1	1	1	1	1	1
50091603	Apr-00	Mar-04	Feb-01	Feb-01																															1	1	1	1	1	1	1	1	1	1	1	1	1	1	1
51243404	Mar-00	Jun-03	Jul-00	Jan-01																															1	1	1	1	1	1	1	1	1	1	1	1	1	1	1
52024103	May-99	Aug-03	Feb-01	Feb-01																				1	1	1	1	1	1	1	1	1	1	1	1	1	1	1	1	1	1	1	1	1	1	1	1	1	1
54831804	Feb-99	Jan-04	Mar-01	Mar-01																	1	1	1	1	1	1	1	1	1	1	1	1	1	1	1	1	1	1	1	1	1	1	1	1	1	1	1	1	1
55486803	Sep-00	Aug-05	Apr-01	Apr-01																																			1	1	1	1	1	1	1	1	1	1	1
99040105	Jan-98	Dec-02	Mar-01	Mar-01				1	1	1	1	1	1	1	1	1	1	1	1	1	1	1	1	1	1	1	1	1	1	1	1	1	1	1	1	1	1	1	1	1	1	1	1	1	1	1	1	1	1
124288403	Mar-00	Jun-03	Apr-01	Apr-01																														1	1	1	1	1	1	1	1	1	1	1	1	1	1	1	1
127683203	Apr-00	Mar-05	Jun-01	Jun-01																															1	1	1	1	1	1	1	1	1	1	1	1	1	1	1
135393403	Feb-98	Mar-98	Mar-01	Mar-01					1	1				1	1	1	1	1	1	1	1	1	1	1	1	1	1	1	1	1	1	1	1	1	1	1	1	1	1	1	1	1	1	1	1	1	1	1	1
139474504	Jun-00	Jun-05	Jan-01	Jan-01																																		1	1	1	1	1	1	1	1	1	1	1	1
141721504	May-00	Mar-04	Feb-01	Feb-01																																1	1	1	1	1	1	1	1	1	1	1	1	1	1
159962705	Nov-00	Oct-05	Jan-01	Jan-01																																						1	1	1	1	1	1	1	1
161033707	Sep-99	Sep-04	Feb-01	Feb-01																									1	1	1	1	1	1	1	1	1	1	1	1	1	1	1	1	1	1	1	1	1
168768607	Jul-00	Dec-03	Feb-01	Feb-01																																		1	1	1	1	1	1	1	1	1	1	1	1
170914704	Nov-98	Oct-03	Jun-01	Jun-01														1	1	1	1	1	1	1	1	1	1	1	1	1	1	1	1	1	1	1	1	1	1	1	1	1	1	1	1	1	1	1	1
173712705	Jun-00	Jun-05	Apr-01	Apr-01																																		1	1	1	1	1	1	1	1	1	1	1	1
174130103	Jun-00	Jun-05	Jan-01	Jan-01																																		1	1	1	1	1	1	1	1	1	1	1	1
174216804	May-98	Apr-03	Feb-01	Feb-01								1	1	1	1	1	1	1	1	1	1	1	1	1	1	1	1	1	1	1	1	1	1	1	1	1	1	1	1	1	1	1	1	1	1	1	1	1	1
190857403	Sep-98	Sep-03	Jan-01	Jan-01													1	1	1	1	1	1	1	1	1	1	1	1	1	1	1	1	1	1	1	1	1	1	1	1	1	1	1	1	1	1	1	1	1
200916703	Nov-99	Oct-04	Jan-01	Jan-01																										1	1	1	1	1	1	1	1	1	1	1	1	1	1	1	1	1	1	1	1
211539204	Aug-99	Jun-03	Jan-01	Jan-01																								1	1	1	1	1	1	1	1	1	1	1	1	1	1	1	1	1	1	1	1	1	1
217379703	Aug-99	May-01	Mar-01	Mar-01																							1	1	1	1	1	1	1	1	1	1	1	1	1	1	1	1	1	1	1	1	1	1
217384003	Feb-98	Sep-99	Apr-01	Apr-01					1	1	1	1	1	1	1	1	1	1	1	1	1	1	1	1	1	1	1	1																1	1	1	1	1	1
218310403	Sep-00	Jun-04	Feb-01	Feb-01																																				1	1	1	1	1	1	1	1	1	1
218525204	May-98	Apr-03	Mar-01	Mar-01								1	1	1	1	1	1	1	1	1	1	1	1	1	1	1	1	1	1	1	1	1	1	1	1	1	1	1	1	1	1	1	1	1	1	1	1	1	1
220263204	Apr-00	Dec-01	Jan-01	Jan-01																															1	1	1	1	1	1	1	1	1	1	1	1	1	1	1
225792104	Jun-99	Jan-04	Jan-01	Jan-01																						1	1	1	1	1	1	1	1	1	1	1	1	1	1	1	1	1	1	1	1	1	1	1	1
229469905	Jan-00	Sep-01	Jan-01	Jan-01																												1	1	1	1	1	1	1	1	1	1	1	1	1	1	1	1	1	1
230365403	Jun-99	Jun-04	Feb-01	Feb-01																						1	1	1	1	1	1	1	1	1	1	1	1	1	1	1	1	1	1	1	1	1	1	1	1
232997503	Sep-99	May-03	Mar-01	Apr-01																									1	1	1	1	1	1	1	1	1	1	1	1	1	1	1	1	1	1	1	1	1
235981804	Jun-98	Dec-98	Feb-01	Feb-01							1	1	1	1	1	1	1	1	1																									1	1	1	1	1	1
240057604	Mar-98	Feb-03	Mar-01	Mar-01				1	1	1	1	1	1	1	1	1	1	1	1	1	1	1	1	1	1	1	1	1	1	1	1	1	1	1	1	1	1	1	1	1	1	1	1	1	1	1	1	1	1
240512805	Jul-99	Jun-04	Jan-01	Jan-01																						1	1	1	1	1	1	1	1	1	1	1	1	1	1	1	1	1	1	1	1	1	1	1	1
240907704	Jul-99	Jun-04	Feb-01	Feb-01																						1	1	1	1	1	1	1	1	1	1	1	1	1	1	1	1	1	1	1	1	1	1	1	1
241531504	Jun-01	Jun-06	Jun-01	Jun-01
241700603	Apr-98	Dec-01	Jan-01	Jan-01							1	1	1	1	1	1	1	1	1	1	1	1	1	1	1	1	1	1	1	1	1	1	1	1	1	1	1	1	1	1	1	1	1	1	1	1	1	1	1
256060002	Sep-00	Sep-05	Jan-01	Jan-01																																					1	1	1	1	1	1	1	1	1
257465302	Oct-99	Sep-04	Jan-01	Jan-01																									1	1	1	1	1	1	1	1	1	1	1	1	1	1	1	1	1	1	1	1	1
260695603	Oct-98	Oct-00	Mar-01	Mar-01												1	1	1	1	1	1	1	1	1	1	1	1	1	1	1	1	1	1	1	1	1	1	1	1	1	1						1	1	1
261252103	Jul-00	Jun-05	Aug-00	Mar-01																																		1	1	1	1	1	1	1	1	1	1	1	1
266531103	Jan-00	Sep-01	Feb-01	Feb-01																													1	1	1	1	1	1	1	1	1	1	1	1	1	1	1	1	1
274481303	May-99	Jun-00	Mar-01	Mar-01																				1	1	1	1	1	1	1	1	1	1	1	1	1	1		1	1	1	1	1	1	1	1	1	1	1
278765904	Jan-99	Dec-01	Jun-01	Jun-01																1	1	1	1	1	1	1	1	1	1	1	1	1	1	1	1	1	1	1	1	1	1	1	1	1	1	1	1	1	1
295209503	Nov-99	Sep-01	Jan-01	Jan-01																										1	1	1	1	1	1	1	1	1	1	1	1	1	1	1	1	1	1	1	1
299934404	Jun-00	May-05	Jan-01	Jan-01																																	1	1	1	1	1	1	1	1	1	1	1	1	1
301753204	Sep-00	Sep-05	Jan-01	Jan-01																																					1	1	1	1	1	1	1	1	1
304385503	Dec-99	Dec-01	Jan-00	Mar-01																											1	1	1	1	1	1	1	1	1	1	1	1	1	1	1	1	1	1	1
306114804	May-00	Dec-02	Mar-01	Mar-01																																1	1	1	1	1	1	1	1	1	1	1	1	1	1
308338602	Sep-99	Aug-04	Feb-01	Feb-01																								1	1	1	1	1	1	1	1	1	1	1	1	1	1	1	1	1	1	1	1	1	1
310532903	Nov-00	Nov-05	Mar-01	Mar-01																																							1	1	1	1	1	1	1
311834902	Jul-99	Sep-02	Feb-01	Feb-01																						1	1	1	1	1	1	1	1	1	1	1	1	1	1	1	1	1	1	1	1	1	1	1	1
314633202	Sep-00	Mar-01	Feb-01	Feb-01																																				1	1	1	1	1	1	1
317554702	Mar-00	Dec-03	Jan-01	Jan-01																														1	1	1	1	1	1	1	1	1	1	1	1	1	1	1	1
317691903	Jul-00	Jun-05	Mar-01	Mar-01																																		1	1	1	1	1	1	1	1	1	1	1	1
318811403	Aug-99	Aug-04	Mar-01	Mar-01																								1	1	1	1	1	1	1	1	1	1	1	1	1	1	1	1	1	1	1	1	1	1
320043904	Jun-00	Sep-00	Jan-01	Jan-01																															1	1	1	1	1	1								1	1
333718604	Jan-00	Nov-04	Jan-01	Jan-01																												1	1	1	1	1	1	1	1	1	1	1	1	1	1	1	1	1	1
356182503	Apr-00	Jun-02	Jan-01	Jan-01																															1	1	1	1	1	1	1	1	1	1	1	1	1	1	1
356802604	Jul-00	Jun-03	Mar-01	Mar-01																																			1	1	1	1	1	1	1	1	1	1	1
358034505	Aug-00	Dec-01	Feb-01	Feb-01																																		1	1	1	1	1	1	1	1	1	1	1	1
359247903	May-00	Feb-03	Feb-01	Feb-01																																1	1	1	1	1	1	1	1	1	1	1	1	1	1
359734503	Dec-00	Mar-02	Jan-01	Jan-01																																								1	1	1	1	1	1
374526304	Sep-00	Dec-04	May-01	May-01																																					1	1	1	1	1	1	1	1	1
381518804	Feb-00	Jan-05	Mar-01	Mar-01																												1	1	1	1	1	1	1	1	1	1	1	1	1	1	1	1	1	1
382103102	Dec-00	Aug-01	Jan-01	Jan-01																																						1	1	1	1	1	1	1	1
382620703	Apr-00	Jun-02	Feb-01	Feb-01																														1	1	1	1	1	1	1	1	1	1	1	1	1	1	1	1
389989103	Dec-00	Oct-02	Feb-01	Feb-01																																						1	1	1	1	1	1	1	1
695569904	Mar-01	Feb-06	May-01	May-01																																											1	1	1
30052206	Jun-04	May-09	Feb-06	Feb-06
48140603	May-03	Apr-08	Jan-06	Jan-06
48140604	Apr-05	Mar-10	Jan-06	Jan-06
50317706	Feb-05	Jan-10	Jun-06	Jun-06
52204904	Feb-05	Jan-10	Mar-06	Mar-06
55003005	Mar-05	Mar-10	Apr-06	Apr-06
93288605	Dec-05	Nov-10	Mar-06	Mar-06
102856604	Oct-04	Sep-09	Feb-06	Feb-06
112955303	Jun-04	Jun-09	Apr-06	Apr-06
124390804	Jan-05	Jan-10	Feb-06	Feb-06
128563404	Jun-05	Jun-10	Feb-06	Feb-06
130261505	Apr-05	Apr-10	Mar-06	Mar-06
132005204	Nov-03	Oct-08	Apr-06	Apr-06
133619403	Aug-04	Aug-09	Mar-06	Mar-06
135401704	Jul-03	Jul-08	Mar-06	Mar-06
135682504	May-04	May-09	Mar-06	Mar-06
136186904	Oct-04	Oct-09	Feb-06	Feb-06
136785405	Dec-03	Feb-04	Mar-06	Mar-06
141557704	Jun-04	Jun-09	Apr-06	Apr-06
141780003	Sep-01	Sep-06	Mar-06	Mar-06
142197105	Nov-03	Nov-08	Apr-06	Apr-06
143498303	Apr-03	Mar-08	Apr-06	Apr-06
156476706	Aug-04	Jul-09	Mar-06	Mar-06
156631005	Mar-04	Mar-07	Mar-06	Mar-06
159224606	Aug-03	Jul-08	Mar-06	Mar-06
191076103	Feb-05	Nov-06	Apr-06	Apr-06
195189403	Apr-05	Nov-06	Mar-06	Mar-06
202572207	May-03	Apr-08	Mar-06	Mar-06
215973804	Oct-04	Oct-09	May-06	May-06
217490904	Nov-05	Dec-06	Mar-06	Mar-06
218811303	Feb-05	Feb-10	Mar-06	Mar-06
229765204	Sep-04	Dec-08	Feb-06	Feb-06
230060508	Jan-04	Dec-08	Mar-06	Mar-06
230864204	Sep-05	Dec-08	Mar-06	Mar-06
240393805	May-04	Oct-04	Apr-06	Apr-06
240966505	Oct-04	Oct-09	Jan-06	Jan-06
257343403	May-05	Aug-06	Feb-06	Feb-06
257820102	Jun-05	Nov-06	Feb-06	Feb-06
257850502	Apr-04	Nov-06	Jul-05	Mar-06
257860405	May-05	Sep-06	Apr-06	Apr-06
261340705	Feb-04	Feb-09	Feb-06	Feb-06
261833105	Nov-01	Oct-06	Mar-06	Mar-06
262029303	Apr-05	Mar-10	Mar-06	Mar-06
265092404	Jan-02	Jul-06	Mar-06	Mar-06
265444403	Jul-05	Feb-07	Feb-06	Feb-06
273941705	Feb-05	Jan-10	May-06	May-06
274605004	Jul-05	Jun-10	Jan-06	Jan-06
274987705	Oct-03	Oct-08	Mar-06	Mar-06
280661103	Sep-04	Sep-06	Jan-06	Jan-06
280661104	Sep-04	Sep-06	Oct-04	Jan-06
280925004	Oct-03	Sep-08	Mar-06	Mar-06
294971703	Dec-04	Nov-06	Feb-06	Feb-06
294971704	Dec-04	Nov-06	Feb-06	Feb-06
295538602	Apr-06	Nov-06	May-06	May-06
306886903	Apr-05	Mar-10	Mar-06	Mar-06
310576103	Jun-03	May-08	Mar-06	Mar-06
329313004	Mar-05	Mar-10	Feb-06	Feb-06
329394406	Jun-04	May-08	Feb-06	Feb-06
332071705	Dec-03	Dec-08	Feb-06	Feb-06
357238104	Apr-05	Mar-10	Apr-06	Apr-06
358661702	Mar-02	Mar-07	Feb-06	Feb-06
358969604	Mar-05	Oct-07	Feb-06	Feb-06
359200903	Jan-02	Dec-06	Mar-06	Mar-06
371311405	Oct-04	Sep-09	Mar-06	Mar-06
371535704	Mar-04	Mar-09	Mar-06	Mar-06
372428503	Dec-04	Nov-06	Mar-06	Mar-06
372755704	May-04	Apr-09	Feb-06	Feb-06
373618904	May-05	Oct-07	Mar-06	Mar-06
380972603	Jul-04	Feb-07	Jan-06	Jan-06
382903006	May-05	May-10	Jan-06	Jan-06
391727804	Aug-04	Jul-09	Feb-06	Feb-06
507346504	Jan-05	Dec-07	May-06	May-06
507638004	Mar-05	Mar-10	May-06	May-06
511411502	Dec-03	Dec-06	Mar-06	Mar-06
515315303	Sep-04	Dec-06	Mar-06	Mar-06
539748303	Jan-04	Dec-07	Feb-06	Feb-06
541228403	Jan-03	Dec-07	Feb-06	Feb-06
546294803	Feb-05	Nov-05	Jan-06	Jan-06
551074904	Oct-03	Sep-08	Apr-06	Apr-06
551329303	Feb-05	Feb-10	Feb-06	Feb-06
552405603	Nov-05	Aug-06	Apr-06	Apr-06
552833406	Jun-05	Dec-07	Apr-06	Apr-06
553443205	Nov-04	Dec-04	Apr-06	Apr-06
553523303	May-04	May-09	Feb-06	Feb-06
560148602	Aug-04	Jul-09	Apr-06	Apr-06
560777507	Feb-05	Jan-10	Apr-06	Apr-06
562303603	Feb-04	Dec-08	May-06	May-06
563106403	Oct-05	Jun-07	Mar-06	Mar-06
563327604	Sep-04	Sep-09	Feb-06	Feb-06
563572704	Apr-04	Oct-06	Feb-06	Feb-06
567200202	Nov-04	Nov-09	Feb-06	Feb-06
569390905	Sep-05	Sep-10	Mar-06	Mar-06
573835102	Apr-04	Nov-06	Mar-06	Mar-06
575920503	Oct-02	Sep-07	Apr-06	Apr-06
576460303	Aug-05	Aug-10	Jan-06	Jan-06
576547604	Apr-05	Mar-10	Apr-06	Apr-06
576831503	Nov-03	Oct-08	Mar-06	Mar-06
576882703	Feb-05	Feb-10	Feb-06	Feb-06
578721508	Feb-05	Dec-08	Apr-06	Apr-06
585191105	Sep-04	Aug-09	Mar-06	Mar-06
585441102	Jul-04	Nov-06	Apr-06	Apr-06
630363703	Nov-03	Oct-08	Feb-06	Feb-06
636039003	Jun-05	Oct-08	Jan-06	Jan-06
638716303	Jan-06	Jan-11	Apr-06	Apr-06
641039503	Jan-06	Apr-10	Apr-06	Apr-06
641220602	Nov-03	Jan-04	Mar-06	Mar-06
641411003	Nov-05	Oct-10	Apr-06	Apr-06
641689103	Oct-04	Oct-09	Feb-06	Feb-06
641783102	Feb-04	Aug-06	Mar-06	Mar-06
643296102	Jul-05	Nov-06	Feb-06	Feb-06
646190504	Feb-05	Dec-06	Mar-06	Mar-06
654205204	Mar-05	Sep-08	Feb-06	Feb-06
654752404	May-05	Apr-10	Mar-06	Mar-06
654755804	Mar-05	Mar-10	Jan-06	Jan-06
655154805	Jan-04	Apr-07	Feb-06	Feb-06
676888403	Apr-02	Apr-07	Feb-06	Feb-06
701638502	Aug-05	Aug-10	Mar-06	Mar-06
704765303	Mar-04	Dec-04	Mar-06	Mar-06
706603504	Apr-03	Mar-08	Mar-06	Mar-06
708108904	Oct-04	Feb-08	Mar-06	Mar-06
708333204	Mar-05	Dec-07	Feb-06	Feb-06
709034602	Aug-05	Jun-06	Apr-06	Apr-06
712675403	Sep-03	Dec-06	Mar-06	Mar-06
712902107	Mar-05	Mar-06	Mar-06	Mar-06
712993703	Apr-03	Mar-08	Mar-06	Mar-06
718613005	Feb-04	Jan-09	Oct-04	May-06
736004806	Jul-03	Jul-08	Mar-06	Mar-06
737333804	Nov-05	Oct-10	Mar-06	Mar-06
738053603	Sep-02	Aug-07	Jan-06	Jan-06
738224907	Jul-05	Sep-06	May-06	May-06
739103504	Apr-06	Dec-07	May-06	May-06
741210303	Oct-04	Dec-05	Jan-06	Jan-06
741467103	Nov-04	Aug-08	Mar-06	Mar-06
741467104	Nov-04	Aug-08	Mar-06	Mar-06
743981504	Jul-05	Jun-10	Mar-06	Mar-06
746151904	Dec-04	Feb-06	Feb-06	Feb-06
747901103	Jun-05	Apr-06	Feb-06	Feb-06
748331203	Jul-05	Dec-08	Mar-06	Mar-06
762544503	Aug-03	Dec-04	Jan-06	Jan-06
764016603	Dec-04	Nov-09	Apr-06	Apr-06
766113604	Jan-04	Dec-06	Mar-06	Mar-06
766934503	Jul-05	Apr-06	Apr-06	Apr-06
770649804	Dec-05	Nov-10	Jan-06	Jan-06
773181006	Sep-04	Sep-09	Feb-06	Feb-06
773746304	Mar-05	Mar-10	Feb-06	Feb-06
826416503	Nov-04	Oct-09	Feb-06	Feb-06
828223405	Oct-04	Dec-08	Apr-06	Apr-06
829379004	Nov-04	Oct-09	Mar-06	Mar-06
829394703	Aug-03	May-07	May-05	Mar-06
829575603	Jan-04	Dec-08	Mar-06	Mar-06
829790803	Mar-04	Dec-08	Mar-06	Mar-06
829929503	May-03	Apr-08	Mar-06	Mar-06
833491703	Sep-04	Oct-06	Apr-06	Apr-06
833710203	Dec-04	Dec-07	Mar-06	Mar-06
835832105	Jan-04	Dec-08	Jan-06	Jan-06
835938604	Apr-04	Dec-06	Feb-06	Feb-06
836007606	May-05	Dec-09	Feb-06	Feb-06
836179003	Jul-05	Dec-08	Jan-06	Jan-06
837137305	Jun-02	May-07	Feb-06	Feb-06
837275005	May-04	Jun-06	Feb-06	Feb-06
839671605	Jul-04	Aug-06	Mar-06	Mar-06
840520304	Jun-05	Jun-05	Mar-06	Mar-06
840692403	Jan-04	Dec-08	Mar-06	Mar-06
844346403	Oct-04	Sep-09	May-06	May-06
846393104	May-05	Jun-06	Mar-06	Mar-06
849125604	Sep-05	Dec-06	Mar-06	Mar-06
850235603	Dec-04	Dec-06	May-06	May-06
851911004	Jun-05	Jun-07	Feb-06	Feb-06
853345704	Dec-04	Nov-09	Mar-06	Mar-06
863404603	Aug-05	Jul-10	May-06	May-06
865958904	Nov-04	Oct-09	Mar-06	Mar-06
866382603	Jun-05	Jul-05	Mar-06	Mar-06
867892902	Feb-04	Sep-07	Feb-06	Feb-06
870219503	May-05	Nov-06	Apr-06	Apr-06
872705305	Jun-05	Jul-06	May-06	May-06
872950704	Aug-05	Feb-07	May-06	May-06
875487203	Oct-05	Dec-07	Mar-06	Mar-06
876452602	Sep-04	Nov-04	Feb-06	Feb-06
876717002	Jan-03	Dec-07	Mar-06	Mar-06
878015204	Sep-04	Jun-06	Feb-06	Feb-06
878619502	Jul-04	Jul-09	Feb-06	Feb-06
878985703	Jun-05	Jun-10	Feb-06	Feb-06
881414202	Aug-05	Dec-08	Apr-06	Apr-06
882788803	May-05	Apr-10	Mar-06	Mar-06
899414503	Mar-06	May-10	May-06	May-06
904280103	May-05	Dec-06	Apr-06	Apr-06
904904503	May-05	Dec-06	Jan-06	Jan-06
915361303	Jun-05	May-10	Mar-06	Mar-06
919901803	Oct-04	Oct-09	May-06	May-06
923992904	Sep-04	Aug-09	Jun-06	Jun-06
946654202	Sep-04	Sep-09	Jan-06	Jan-06
948015103	Mar-05	Oct-07	Mar-06	Mar-06
961147503	Dec-05	Jul-06	Jan-06	Jan-06
967791603	Jul-05	Jul-10	Mar-06	Mar-06
968541603	Nov-04	Oct-09	Feb-06	Feb-06
973669803	Apr-03	Mar-08	Feb-06	Feb-06
974946905	Apr-05	Apr-10	Mar-06	Mar-06
976104704	Oct-04	Jan-08	May-06	May-06
980234503	Feb-05	Jan-10	Mar-06	Mar-06
982936003	Jun-05	Apr-07	Feb-06	Feb-06
983199003	Nov-04	Nov-07	Feb-06	Feb-06
987163504	Aug-04	Jul-09	Apr-06	Apr-06
988159904	Apr-05	Dec-08	Feb-06	Feb-06
988205303	Jul-05	Jan-07	May-06	May-06
988788003	Jun-04	Apr-08	Jun-06	Jun-06
990245803	Apr-05	Mar-10	Feb-06	Feb-06
990367904	Apr-04	Aug-07	Mar-06	Mar-06
990738004	Nov-05	Oct-10	Mar-06	Mar-06
991527604	May-05	May-10	Apr-06	Apr-06
994235302	Dec-04	Aug-06	Mar-06	Mar-06
995281703	Dec-05	Dec-10	Jan-06	Jan-06
995589902	Jul-05	Dec-06	Mar-06	Mar-06
1005776303	Aug-05	Feb-06	Feb-06	Feb-06
1006525003	Jun-05	Mar-06	May-06	May-06
1008477605	Jun-05	Jul-06	Mar-06	Mar-06
1009044203	Jun-05	Dec-09	Mar-06	Mar-06
1011884703	Jul-05	Dec-06	Mar-06	Mar-06
1012813202	Oct-05	Nov-08	Mar-06	Mar-06
1014753302	Jul-05	May-07	Mar-06	Mar-06
1017798106	Nov-05	Jun-06	Jan-06	Jan-06
1024565002	Nov-05	Oct-10	Mar-06	Mar-06
1034828202	Jun-05	Feb-06	Jan-06	Jan-06
1037005304	Jun-05	Jun-10	Mar-06	Mar-06
1039291404	Jul-05	Jul-10	Apr-06	Apr-06
1046158502	Oct-05	Jul-08	Apr-06	Apr-06
1053555503	May-05	Apr-10	Feb-06	Feb-06
1055124504	Feb-05	Jan-10	Mar-06	Mar-06
1056727003	Apr-05	Dec-06	Mar-06	Mar-06
1057187804	Jun-03	May-08	Feb-06	Feb-06
1057360102	Apr-04	Apr-04	Mar-06	Mar-06
1058609403	Aug-05	Jul-07	Mar-06	Apr-06
1058895303	Feb-03	Mar-07	Jan-06	Jan-06
1065806404	May-04	Dec-08	Feb-06	Feb-06
1067988004	Jan-05	Dec-06	Feb-06	Feb-06
1068313803	Jul-04	Dec-06	Apr-06	Apr-06
1068489304	Jul-04	Dec-06	Apr-06	Apr-06
1068644803	Feb-03	Dec-06	Feb-06	Feb-06
1070204504	Sep-04	Dec-06	Apr-06	Apr-06
1071151203	Jul-04	Dec-06	Mar-06	Mar-06
1071261703	Jul-05	Sep-06	Feb-06	Mar-06
1071312703	Oct-05	Dec-06	Feb-06	Feb-06
1071525503	Nov-04	Dec-06	May-06	May-06
1071981703	May-04	Dec-06	Jan-06	Jan-06
1072390103	Nov-05	Aug-06	Jan-06	Jan-06
1072660102	Feb-05	Dec-07	Feb-06	Feb-06
1072974503	Dec-04	Dec-06	Jan-06	Jan-06
1073407003	May-05	Dec-06	Feb-06	Feb-06
1073780102	May-05	Dec-06	Jan-06	Jan-06
1074867304	May-04	Dec-06	Jan-06	Jan-06
1075040104	Aug-04	Jul-09	Apr-06	Apr-06
1075401303	May-05	Dec-06	Apr-06	Apr-06
1076098003	Oct-03	Oct-08	Mar-06	Mar-06
1081139803	Mar-03	Feb-08	Mar-06	Mar-06
1086772405	May-05	Apr-10	May-06	May-06
1087263503	Mar-05	Dec-06	Jan-06	Jan-06
1087946603	Jan-05	Dec-09	Jan-06	Jan-06
1090271304	Feb-06	Jan-11	Apr-06	Apr-06
1096086403	Oct-04	Jul-08	Jan-06	Jan-06
1096610504	Mar-05	Dec-09	Feb-06	Feb-06
1096762504	Apr-05	Dec-09	Feb-06	Feb-06
1098785905	Jan-06	Jan-06	Feb-06	Mar-06
1113775602	Aug-05	Aug-10	Apr-06	Apr-06
1114562604	Sep-05	Oct-09	May-06	May-06
1115468403	Jun-05	Jun-09	Feb-06	Feb-06
1128477103	Jan-06	Jun-06	Mar-06	Mar-06
1143205007	Nov-05	Dec-07	Mar-06	Mar-06
1145604503	Mar-04	Jul-08	Apr-06	Apr-06
1150019003	Jan-04	Mar-05	Jan-06	Jan-06
1150297603	Oct-04	Dec-06	Jan-06	Jan-06
1151524203	Jun-05	May-10	Mar-06	Mar-06
1166007103	Mar-05	May-06	Apr-06	Apr-06
1166071302	Sep-05	Mar-08	Jan-06	Jan-06
1166135403	Jun-05	May-10	Feb-06	Feb-06
1169198703	Aug-05	Jul-10	Mar-06	Mar-06
1253717103	Apr-06	Mar-11	May-06	May-06
1255333703	Feb-06	Oct-09	Mar-06	Mar-06
1260797203	Apr-06	Dec-06	May-06	May-06
1280019302	Mar-06	Jul-06	May-06	May-06	May-06
1352772603	Jan-06	Dec-06	Apr-06	Apr-06
25002270202	Dec-03	Nov-08	Jan-06	Jan-06
25002298403	Apr-05	Mar-10	Apr-06	Apr-06
25002355903	Mar-05	Dec-07	Feb-06	Feb-06
25003758304	May-05	Apr-10	Mar-06	Mar-06
25004874804	Feb-04	Dec-06	Apr-06	Apr-06
25006043403	Oct-04	Aug-05	Mar-06	Mar-06
25009680203	Mar-05	Dec-09	Feb-06	Feb-06
25009960403	Aug-04	Dec-07	Feb-06	Feb-06
25020693907	Aug-05	May-10	Apr-06	Apr-06
25027403203	Nov-04	Jun-07	May-06	May-06
25032504303	Jun-05	May-10	Mar-06	Mar-06
25032783206	Aug-05	Aug-06	Mar-06	Mar-06
25032988508	Jun-05	May-10	Feb-06	Feb-06
25035698704	Feb-03	Jan-08	Feb-06	Feb-06
25037805503	Oct-04	Sep-09	Apr-06	Apr-06
25037808903	Jul-04	Dec-08	Mar-06	Mar-06
25039008203	Nov-04	Oct-09	Jan-06	Jan-06
25039629904	Dec-04	Nov-09	Mar-06	Mar-06
25043003203	Oct-04	Sep-09	Mar-06	Mar-06
25043751903	Aug-03	Jul-08	Mar-06	Mar-06
25044739303	Jul-05	Jan-10	May-06	May-06
25045899803	Oct-05	Aug-06	Apr-06	Apr-06
25046653403	Jun-04	May-09	Apr-06	Apr-06
25046746402	Nov-04	Oct-09	Mar-06	Mar-06
25054509703	Feb-06	Jan-11	Apr-06	Apr-06
25054777004	Dec-05	Nov-10	Mar-06	Mar-06
25055884304	May-05	Apr-10	Aug-05	May-06
25058327403	Jan-03	Sep-03	Mar-06	Mar-06
25061161002	Oct-05	Jun-06	Feb-06	Feb-06
25061185604	Feb-04	Jan-09	Apr-06	Apr-06
25061841403	May-05	Apr-10	Sep-05	May-06
25062800203	May-04	Apr-09	Feb-06	Feb-06
25064714502	May-05	Apr-10	Mar-06	Mar-06
25065006003	Apr-03	Jan-07	Mar-06	Mar-06
25073154203	Aug-05	Dec-07	Apr-06	Apr-06
25073160604	Sep-05	Dec-06	Mar-06	Mar-06
25073816004	Aug-04	Dec-06	Mar-06	Mar-06
25074273603	Aug-04	Dec-06	Mar-06	Mar-06
25076049503	Jun-03	May-07	Apr-06	Apr-06
25079420705	Mar-05	Dec-07	Jan-06	Jan-06
25080373503	Mar-03	Dec-06	Feb-06	Feb-06
25083240802	Aug-04	Jul-09	May-06	May-06
25083945703	Sep-04	Nov-07	Jan-06	Jan-06
25084436504	Oct-05	Aug-06	May-06	May-06
25086535405	Mar-05	Aug-07	Mar-06	Mar-06
25087559803	Aug-05	Dec-06	Mar-06	Mar-06
25088064202	Jun-04	Feb-08	Mar-06	Mar-06
25092900503	Mar-04	Jun-07	Apr-06	Apr-06
25095501705	Nov-03	Oct-08	Feb-06	Feb-06
25096063504	Feb-06	Jan-09	Mar-06	Mar-06
25096877204	Jan-05	Dec-09	Mar-06	Mar-06
25097084705	Aug-05	Nov-09	Mar-06	Mar-06
25097623004	Feb-04	Dec-08	Jan-05	Jan-06
25097665902	Sep-04	Oct-08	Jan-06	Mar-06
25097716403	Jun-05	Jun-07	Apr-06	Apr-06
25099651803	Mar-03	Feb-08	Mar-06	Mar-06
25101110203	Dec-03	Dec-06	May-06	May-06
25103491404	Sep-05	Aug-10	Mar-06	Mar-06
25103657003	Jun-04	Dec-06	May-06	May-06
25105343505	Sep-05	Dec-07	Jan-06	Jan-06
25105408304	Jun-05	Nov-06	Feb-06	Feb-06
25107521804	Nov-05	Jun-06	Feb-06	Feb-06
25108005104	May-05	Aug-06	Feb-06	Feb-06
25108062004	Aug-04	Jul-09	Feb-06	Feb-06
25111233805	Jan-05	Jul-08	Apr-06	Apr-06
25120394503	Oct-03	Sep-08	Aug-04	Mar-06
25131731004	Feb-05	Dec-09	Feb-06	Feb-06
25132325502	Oct-05	Oct-06	Mar-06	Mar-06
25133183303	Feb-05	Dec-09	Feb-06	Feb-06
25135064004	May-05	May-10	Mar-06	Mar-06
25135291803	Nov-03	Oct-08	Feb-06	Feb-06
25136273505	Jun-05	Sep-06	Mar-06	Mar-06
25136774403	Sep-04	Aug-09	Mar-06	Mar-06
25140221703	Nov-03	Nov-08	Mar-06	Mar-06
25140459403	Apr-05	Dec-09	Mar-06	Mar-06
25145507404	Apr-04	Feb-07	Feb-06	Feb-06
25145911103	Feb-04	Jan-09	Feb-06	Feb-06
25149056906	Aug-05	Apr-07	Mar-06	Mar-06
25149581804	Jul-03	Apr-04	Mar-06	Mar-06
25151272803	Dec-05	Apr-08	Mar-06	Mar-06
25156032304	Feb-05	May-05	Jan-06	Jan-06
25158886303	Mar-06	Oct-08	Apr-06	Apr-06
25163540405	Aug-05	Jun-06	Apr-06	Apr-06
25168486002	Mar-05	Jan-07	Jan-06	Jan-06
25168894407	Jun-05	Feb-08	Mar-06	Mar-06
25169791803	Oct-03	Sep-08	Feb-06	Feb-06
25173207304	Nov-04	Jun-07	Feb-06	Feb-06
25173937402	Mar-05	Jun-06	Feb-06	Feb-06
25174304403	Apr-05	Aug-07	Mar-06	Mar-06
25174739306	Jan-04	Dec-06	Apr-06	Apr-06
25174853504	Jul-05	Sep-06	Feb-06	Feb-06
25175656906	Mar-05	Dec-06	Apr-06	Apr-06
25176651004	May-05	Mar-09	Jan-06	Jan-06
25177034004	Feb-04	Jan-09	Mar-06	Mar-06
25178605305	Feb-05	Feb-10	Mar-06	Mar-06
25179460603	May-05	Apr-06	Feb-06	Feb-06
25182362503	Nov-04	Oct-09	Jan-06	Jan-06
25184925204	Sep-03	Sep-08	Apr-06	Apr-06
25187861504	Jul-05	Jul-10	Jan-06	Jan-06
25192539603	Nov-04	Jun-08	Feb-06	Feb-06
25195875604	Jul-03	Dec-06	Jan-06	Jan-06
25196084207	Feb-05	Jun-08	Mar-06	Mar-06
25198609702	Oct-04	Dec-06	Jun-06	Jun-06
25198785203	Aug-05	Jul-10	Mar-06	Mar-06
25201694004	Jul-05	Jul-10	Feb-06	Feb-06
25203803703	Aug-04	Dec-07	Jan-06	Jan-06
25216670703	Apr-05	Dec-06	Feb-06	Feb-06
25218630303	Jan-05	Dec-07	Apr-06	Apr-06
25219685301	Dec-04	May-06	May-06	May-06
25232557807	May-05	May-07	May-06	May-06
25232917804	May-05	Dec-06	Mar-06	Mar-06
25232985606	Mar-04	Mar-07	Mar-06	Mar-06
25233748902	Sep-04	Dec-06	Apr-06	Apr-06
25234246104	Feb-05	Aug-06	Apr-06	Apr-06
25235530502	Oct-04	Aug-06	Apr-06	Apr-06
25238657203	Nov-04	Dec-04	Jan-06	Jan-06
25240175203	Oct-04	Dec-04	Feb-06	Feb-06
25240607203	Aug-04	Nov-04	Feb-06	Feb-06
25241155704	Jun-04	Dec-07	Mar-06	Mar-06
25243517103	Aug-04	Dec-08	Feb-06	Feb-06
25250355703	Apr-05	Mar-10	Mar-06	Mar-06
25252072804	Jul-04	Jun-09	Jan-06	Jan-06
25255564903	Mar-05	Dec-07	Apr-06	Apr-06
25260334802	Apr-06	Sep-07	Jun-06	Jun-06
25263580005	Jun-05	May-07	Apr-06	Apr-06
25263971103	Mar-05	Dec-08	Feb-06	Feb-06
25264196003	Sep-05	Nov-08	Mar-06	Mar-06
25271841104	Feb-05	Dec-06	May-06	May-06
25274143607	Jun-05	Dec-08	May-06	May-06
25386947404	Dec-05	Nov-10	Feb-06	Feb-06
25396986104	Dec-05	Dec-09	May-06	May-06
25398517304	Apr-05	Mar-06	Mar-06	Mar-06
25401999205	Jul-05	Apr-06	Jan-06	Jan-06
25403106202	Feb-06	May-07	Feb-06	Feb-06
25413819504	Oct-05	Sep-07	Feb-06	Feb-06
25413976503	Jun-05	Aug-08	Feb-06	Feb-06
25419313202	Sep-05	May-06	Feb-06	Feb-06
25425708003	Jul-05	Apr-06	Feb-06	Feb-06
25467322803	Aug-04	Dec-06	Feb-06	Feb-06
25467724003	Jul-05	Dec-06	Mar-06	Mar-06
25468693303	May-04	Dec-06	Mar-06	Mar-06
25468717602	Dec-04	Dec-06	Jan-06	Jan-06
25471101905	Nov-05	Dec-06	Mar-06	Mar-06
25471474302	Mar-05	Dec-06	Apr-06	Apr-06
25472021805	Dec-05	Dec-06	Feb-06	Feb-06
25473639003	Jun-04	Dec-06	Mar-06	Mar-06
25821679803	Sep-05	Dec-06	Feb-06	Feb-06
25834778104	Mar-06	Nov-06	Apr-06	Apr-06
25894024901	Sep-05	Apr-06	Apr-06	Apr-06
25895142403	May-05	Dec-08	Apr-06	Apr-06
25895417804	Jan-05	Dec-08	Mar-06	Mar-06
25896738803	Sep-05	Dec-08	May-06	May-06
25946755403	Jan-06	Apr-10	Mar-06	Mar-06
31252303	Aug-05	Aug-10	Apr-07	Apr-07
102202302	Jun-04	Jun-09	Apr-07	Apr-07
104299202	May-05	Mar-07	Mar-07	Mar-07
112924906	Sep-06	Jul-09	May-07	May-07
124185705	May-06	May-11	Mar-07	Mar-07
124734803	May-05	May-10	Mar-07	Mar-07
127935802	Jun-04	Jun-09	Apr-07	Apr-07
130110106	Jul-05	Jul-10	Apr-07	Apr-07
130374704	Feb-06	Jan-11	May-07	May-07
131689305	Nov-05	Nov-10	May-07	May-07
131734704	Apr-07	Mar-12	May-07	May-07	Jul-07
136963605	Mar-06	Feb-11	Mar-07	Mar-07
140239705	Jun-04	Jun-09	May-07	May-07
140319004	May-05	Apr-10	Apr-06	Mar-07
142640003	Mar-05	Feb-10	Mar-07	Mar-07
187525106	Jun-05	Jul-05	Apr-07	Apr-07
196722804	Mar-06	Nov-06	Mar-07	Mar-07
203779003	Jul-04	Jun-09	Apr-07	Apr-07
213496503	May-02	May-07	Feb-07	Feb-07
217373203	Mar-03	Mar-08	Mar-07	Mar-07
218003904	Sep-06	Aug-11	Apr-07	Apr-07
218197503	Jan-06	Dec-10	Apr-07	Apr-07
218241004	Jan-06	Dec-10	Mar-07	Mar-07
218313006	Aug-05	Aug-10	Mar-07	Mar-07
218353404	Mar-05	Mar-10	May-07	May-07
218578804	Jan-06	Dec-10	Mar-07	Mar-07
219012404	May-03	May-08	Feb-07	Feb-07
229289704	Feb-05	Dec-08	Jun-07	Jun-07
229738803	Mar-06	Dec-08	Mar-07	Mar-07
230353704	Apr-05	Jun-07	Jan-07	Jan-07
232302005	Jun-05	Dec-08	Mar-07	Mar-07
232902805	Sep-05	Dec-08	May-07	May-07
256951603	Feb-05	Nov-06	Mar-07	Mar-07
261185504	May-06	Apr-11	Mar-07	Mar-07
269255105	Jul-06	Jul-11	Mar-07	Mar-07
275110104	Feb-06	Jan-11	Mar-07	Mar-07
277865103	May-05	Jul-06	Mar-07	Mar-07
295213402	May-05	Nov-06	Mar-07	Mar-07
295829702	Dec-05	Nov-06	Mar-07	Mar-07
300132807	Oct-06	Apr-09	Mar-07	Mar-07	Dec-06	Feb-07	Apr-07
305271002	Nov-05	Dec-07	May-07	May-07
308099104	May-05	May-10	May-07	May-07
310292106	Apr-06	Mar-11	Mar-07	Mar-07
322827002	Apr-04	Mar-09	Mar-07	Mar-07
330203607	Jan-06	Dec-07	Mar-07	Mar-07
357103903	Oct-05	Sep-10	Feb-07	Feb-07
359129503	Jun-06	Dec-09	Mar-07	Mar-07
368124303	Nov-05	Nov-10	Jan-07	Jan-07
370610604	Jan-06	Jan-11	Jan-07	Jan-07
378170403	Feb-05	Feb-10	Jan-07	Jan-07
380744706	Mar-06	Dec-10	Apr-07	Apr-07
382371703	Oct-05	Sep-10	Feb-07	Feb-07
386669802	Nov-05	Oct-10	Mar-07	Mar-07
390846205	Jun-06	May-11	May-07	May-07
391902505	Jul-05	Dec-08	Feb-07	Feb-07
507414703	Feb-04	Feb-08	Apr-07	Apr-07
515677804	Sep-05	Dec-08	Apr-07	Apr-07
516310905	Aug-04	Feb-06	Mar-07	Mar-07
527591403	Jan-06	Jan-11	Jan-07	Jan-07
528029407	Mar-06	Jan-07	Jan-07	Jan-07
528532604	Nov-05	Nov-10	Feb-06	Mar-07
540200403	Apr-06	Mar-11	Apr-07	Apr-07
541347303	Sep-03	Sep-08	Apr-07	Apr-07
541957703	May-06	Apr-11	Apr-07	Apr-07
545132403	Jan-06	Jan-11	Apr-07	Apr-07
545172504	Oct-05	Sep-10	Mar-07	Mar-07
545174903	Feb-06	Jan-11	Apr-07	Apr-07
545913902	Jan-06	Nov-06	Apr-07	Apr-07
551318405	Apr-04	Mar-07	Mar-07	Mar-07
553151304	May-06	Apr-11	May-07	May-07
560009603	Dec-05	Jul-10	Mar-07	Mar-07
564278203	May-06	May-11	Jan-07	Jan-07
566749603	May-06	Apr-11	Feb-07	Feb-07
568318105	Sep-02	Sep-07	May-07	May-07
569056804	Apr-06	Jun-08	Mar-07	Mar-07
570321303	Nov-04	Nov-04	Apr-07	Apr-07
570701004	Feb-05	Apr-07	Apr-07	Apr-07
572128305	Feb-05	Dec-08	Feb-07	Jun-07
577342004	Mar-05	Jun-07	Mar-07	Mar-07
585600604	Jul-05	Mar-09	Apr-07	Apr-07
599569207	Jun-05	Jul-05	Apr-07	Apr-07
605821203	Sep-04	Dec-08	Mar-07	Mar-07
630138204	Mar-05	Feb-10	Feb-07	Feb-07
631664603	Aug-06	Aug-11	Mar-07	Mar-07
632261202	Jul-04	Jun-09	Mar-07	Mar-07
639693305	Mar-06	Dec-09	Mar-07	Mar-07
644963004	Feb-06	Apr-07	Jan-07	Jan-07
653103304	Jul-04	Jun-09	Apr-07	Apr-07
653920203	Feb-06	Jan-11	Apr-07	Apr-07
654986904	Oct-04	Jun-07	Mar-07	Mar-07
664558504	Jan-07	Jan-12	Feb-07	Feb-07
685759903	Apr-05	Apr-10	Feb-07	Feb-07
694435202	Sep-04	Sep-09	Jan-07	Jan-07
701236603	Jan-06	Jan-11	Mar-07	Mar-07
704935702	Mar-06	Mar-11	Mar-07	Mar-07
705046204	May-04	Oct-07	Mar-07	Mar-07
706643104	Mar-06	Mar-11	Mar-07	Mar-07
706744904	Sep-03	Aug-08	May-07	May-07
706925003	Feb-06	Feb-11	Mar-07	Mar-07
712012203	Jan-06	Dec-10	Mar-07	Mar-07
712065005	Aug-04	Dec-04	May-07	May-07
715613803	Dec-05	Jun-09	Feb-07	Feb-07
720193802	Oct-05	Feb-07	Jan-07	Jan-07
727684905	Feb-06	Feb-11	Jan-07	Jan-07
737695004	Apr-05	Mar-10	Feb-07	Feb-07
739966803	Dec-05	Dec-10	Apr-07	Apr-07
741086804	Aug-05	Jun-07	Apr-07	Apr-07
744220504	Feb-06	Jun-06	Mar-07	Mar-07
748052204	Mar-06	Feb-11	Feb-07	Feb-07
751600104	Nov-05	Nov-10	May-07	May-07
761424403	May-05	May-10	Mar-07	Mar-07
762757604	Jun-05	May-07	Jan-07	Jan-07
765597504	May-06	May-11	Apr-07	Apr-07
766354203	Oct-04	Sep-09	Mar-07	Mar-07
766355604	Dec-05	Aug-08	Mar-07	Mar-07
769039005	Oct-05	Sep-10	Mar-07	Mar-07
769112003	Jun-06	Dec-07	Apr-07	Apr-07
770147103	Nov-05	Oct-10	Apr-07	Apr-07
770734004	Mar-05	Mar-10	Mar-07	Mar-07
773764504	Feb-07	Dec-10	May-07	May-07	Apr-07
774438603	May-06	May-11	Mar-07	Mar-07
826265504	Feb-05	Jan-10	Feb-07	Feb-07
829423403	Jul-05	Dec-08	Mar-07	Mar-07
829604703	Feb-03	Jul-07	Jun-07	Jun-07
829990204	May-06	May-11	Mar-07	Mar-07
831026007	Jul-04	Oct-07	Mar-07	Mar-07
831956704	Jun-03	May-08	Feb-07	Feb-07
832041903	Jan-05	Jun-07	Feb-07	Feb-07
832194903	Oct-05	Dec-08	Nov-06	Mar-07
834915806	Dec-05	Jun-09	Oct-06	May-07
837315004	May-05	Dec-08	Mar-07	Mar-07
839633004	Jul-04	Nov-07	Feb-07	Feb-07
840376104	May-06	Dec-08	May-07	May-07
843219003	Aug-06	Aug-11	Mar-07	Mar-07
844507203	Aug-04	Jul-09	Mar-07	Mar-07
845174504	Mar-06	Sep-07	May-07	May-07
851263903	Jul-04	Sep-07	Mar-07	Mar-07
853230903	Jul-04	Jun-09	Apr-07	Apr-07
856147003	Aug-05	Jul-10	Feb-07	Feb-07
868523905	Jun-06	May-11	Jan-07	Jan-07
872923706	Dec-05	Nov-10	Mar-07	Mar-07
874501303	Aug-05	Jul-10	Jan-07	Jan-07
874532406	Aug-06	Nov-08	Apr-07	Apr-07
874800903	Jan-06	Dec-10	Mar-07	Mar-07
875454603	Jul-05	Jun-10	Mar-07	Mar-07
875463103	Apr-06	Apr-11	Feb-07	Feb-07
879096404	Jul-04	Jun-09	Mar-07	Mar-07
882522702	Nov-04	Oct-09	Jan-07	Jan-07
883278303	Apr-05	Mar-10	Mar-07	Mar-07
884616003	Jan-06	Dec-10	Feb-07	Feb-07
884947705	Sep-04	Dec-04	Apr-07	Apr-07
892651603	May-02	Jul-03	Apr-07	Apr-07
902560403	Mar-05	Mar-10	Mar-07	Mar-07
909191404	Jul-04	Jul-09	Mar-07	Mar-07
910176003	Apr-06	Apr-11	Mar-07	Mar-07
910753604	Nov-05	Oct-10	May-07	May-07
912110203	Jun-06	Oct-07	Apr-07	Apr-07
915124604	Sep-05	Dec-05	Apr-07	Apr-07
948412206	Jan-06	Jan-11	Feb-07	Feb-07
959360603	Mar-07	Jan-08	Apr-07	Apr-07	May-07	Jul-07	Sep-07
959537503	Nov-05	Oct-10	Mar-07	Mar-07
960078605	Feb-05	Dec-08	Mar-07	Mar-07
961852804	Jul-04	Jul-09	Mar-07	Mar-07
967514104	Aug-06	Feb-08	Apr-07	Apr-07
967749503	Oct-04	Sep-09	Apr-07	Apr-07
967767004	Mar-06	Feb-11	May-07	May-07
970797603	Jun-03	Aug-03	Apr-07	Apr-07
970897504	Dec-04	Jan-06	Apr-07	Apr-07
971385406	Jul-06	Jul-11	Mar-07	Mar-07
976860703	Oct-06	Sep-11	Jun-07	Jun-07
977681505	Jun-05	Dec-05	Mar-07	Mar-07
979651403	Apr-05	May-05	Jan-07	Jan-07
983548503	Jun-06	May-11	Feb-07	Feb-07
987714404	May-06	Aug-08	Feb-07	Feb-07
988167704	Jan-06	May-10	Mar-07	Mar-07
988680303	Apr-06	Mar-11	Mar-07	Mar-07
989728503	Apr-04	Mar-09	Mar-07	Mar-07
990616403	Nov-05	Sep-07	Apr-07	Apr-07
1007072202	Feb-06	Feb-11	Mar-07	Mar-07
1009092003	Apr-06	Apr-11	Apr-07	Apr-07
1010373206	Mar-06	Dec-08	Mar-07	Mar-07
1010478903	Jul-06	Dec-08	Feb-07	Feb-07
1014965803	Feb-05	Jan-10	May-07	May-07
1016556105	Dec-05	Dec-10	Feb-07	Feb-07
1018144304	Feb-06	Feb-11	Feb-07	Feb-07
1023820303	Mar-06	Dec-10	Mar-07	Mar-07
1024011202	Feb-06	Oct-07	Jan-07	Jan-07
1025051702	Dec-05	Dec-10	Apr-07	Apr-07
1025916802	Dec-05	Nov-10	Mar-07	Mar-07
1026083202	May-06	May-07	Feb-07	Feb-07	Nov-06
1034885403	Dec-06	Mar-07	Feb-07	Feb-07
1036692703	Feb-06	Dec-08	Feb-07	Feb-07
1044640203	Jun-06	Jun-07	May-07	May-07
1046835103	Nov-05	Nov-10	Apr-07	Apr-07
1047497903	Jan-07	Sep-07	May-07	May-07	Mar-07	May-07	Jul-07
1048454902	Jan-06	Dec-10	Feb-07	Apr-07
1048910002	Jan-07	Aug-10	Mar-07	Mar-07
1052029603	Oct-05	Oct-10	Mar-07	Mar-07
1053135503	Dec-05	Sep-10	Mar-07	Mar-07
1055835904	Feb-06	Jan-11	Mar-07	Mar-07
1061797703	Mar-04	Nov-04	Feb-07	Feb-07
1062202104	Jun-05	Dec-05	Mar-07	Mar-07
1076544103	Sep-05	Sep-10	Mar-07	Mar-07
1076811603	Nov-04	Nov-09	May-07	May-07
1079216902	Nov-06	Apr-09	Apr-07	Apr-07	Jan-07	Mar-07
1087613904	Sep-05	Dec-05	Feb-07	Feb-07
1090346203	Jan-05	Aug-07	Mar-07	Mar-07
1096787403	Feb-06	Dec-09	May-07	May-07
1097630904	Feb-05	Sep-09	Mar-07	Mar-07
1098719803	Jun-03	Jun-08	Mar-07	Mar-07
1099687905	Sep-06	Dec-07	Feb-07	Feb-07
1099798804	Feb-07	May-08	Apr-07	Apr-07
1104382405	May-06	Jul-06	Mar-07	Mar-07
1113851704	Nov-05	Nov-10	Jan-07	Jan-07
1122245804	Apr-06	Dec-08	Apr-07	Apr-07
1126985403	Nov-06	Nov-11	Apr-07	Apr-07
1129490203	Dec-05	Nov-10	Jan-07	Jan-07
1130547303	Oct-06	Sep-11	Mar-07	Mar-07
1132389703	Mar-06	Aug-09	Feb-07	Feb-07
1136630204	Apr-06	Apr-11	Mar-07	Mar-07
1136809203	May-06	Apr-11	Feb-07	Feb-07
1145754104	Aug-05	Jul-10	May-07	May-07
1147679604	Feb-06	Dec-09	Feb-07	Feb-07
1148602304	Nov-03	Dec-04	Mar-07	Mar-07
1150693803	Sep-05	Aug-10	Apr-07	Apr-07
1151126804	Sep-05	Aug-10	Apr-07	Apr-07
1152639704	Aug-05	Dec-07	Mar-07	Mar-07
1170074502	Apr-06	Mar-11	May-07	May-07
1220437503	Jun-06	Dec-08	Mar-07	Mar-07
1222922705	May-06	Dec-08	Jan-07	Jan-07
1232083503	Feb-06	Jan-11	Feb-07	Feb-07
1244820204	Dec-06	Jul-07	Mar-07	Mar-07
1249100105	Jan-07	Dec-09	Feb-07	Feb-07
1252180803	Mar-07	Sep-08	Apr-07	Apr-07	May-07	Aug-07
1255110203	Mar-06	Apr-10	Jan-07	Jan-07
1257893803	Mar-06	Dec-10	Feb-07	Feb-07
1258651409	Jan-06	Jan-11	Feb-07	Feb-07
1259081302	Mar-06	Mar-08	Feb-07	Feb-07
1269077004	Nov-06	Oct-11	Nov-06	May-07
1272466004	Jun-06	May-11	May-07	May-07
1272846602	Apr-06	Mar-11	Jan-07	Jan-07
1273879104	Apr-06	Mar-11	Apr-07	Apr-07
1279027103	Jan-06	Jun-06	Feb-07	Feb-07
1279915704	Feb-06	Feb-11	May-07	May-07
1311974005	Jan-06	Oct-10	Jan-07	Jan-07
1313868205	Jan-06	Dec-08	Jan-07	Jan-07
1314747203	Jan-06	Dec-07	Mar-07	Mar-07
1325411804	Apr-06	Jul-09	Feb-07	Feb-07
1343754804	Jun-06	May-11	Mar-07	Mar-07
1345137703	Apr-06	Jan-11	May-07	May-07
1345231504	May-06	Jul-08	Mar-07	Mar-07	Aug-06	Oct-06	Nov-06
1364698204	Jan-07	May-08	Feb-07	Feb-07	Mar-07	Jun-07	Jul-07
1382607007	Oct-06	Mar-08	Feb-07	Feb-07
1389068905	Mar-06	Apr-07	Feb-07	Feb-07
1391383603	Jun-06	Jun-07	Apr-07	Apr-07
1434193103	Jan-07	Sep-07	Mar-07	Mar-07
1445235403	Feb-07	Sep-11	Mar-07	Mar-07
1450416102	Jan-07	Oct-07	Mar-07	Mar-07
1458021704	Jan-07	Dec-11	May-07	May-07
1461227402	Mar-07	Dec-07	May-07	May-07	May-07	Jul-07	Sep-07
1513313704	Jan-07	Dec-07	Mar-07	Mar-07
1513927003	Mar-07	Dec-07	May-07	May-07	May-07	Jul-07	Sep-07
1536105904	Jan-07	Apr-07	Feb-07	Feb-07
1542647204	Jan-07	Dec-09	Mar-07	Mar-07
1554470403	Jan-07	Jan-12	Feb-07	Feb-07
25000571406	Apr-07	Dec-08	May-07	May-07
25004838103	Oct-05	Jul-07	May-07	May-07
25004894205	Jul-04	Dec-08	Feb-07	Feb-07
25005633203	Jul-05	Sep-07	Jan-07	Feb-07
25006834004	Aug-05	Mar-09	May-07	May-07
25011751402	Aug-06	Jun-07	Mar-07	Mar-07
25014601807	Jun-06	Mar-07	Mar-07	Mar-07
25025858003	Sep-05	Aug-10	Feb-07	Feb-07
25026207004	Apr-05	Dec-07	May-07	May-07
25028359803	Sep-05	Apr-08	Mar-07	Mar-07
25028437005	Jul-06	Mar-07	Feb-07	Feb-07
25029970004	Nov-04	Oct-09	Dec-04	Apr-07
25032796203	Jun-06	May-11	May-07	May-07
25036377604	Sep-05	Aug-10	Apr-07	Apr-07
25038938404	Apr-05	Dec-05	Apr-07	Apr-07
25038961103	Apr-06	Dec-08	Apr-07	Apr-07
25039814904	Jun-06	May-11	May-07	May-07
25042522607	Nov-05	Oct-10	Mar-07	Mar-07
25042765903	Aug-05	Jul-10	Apr-07	Apr-07
25050011802	Apr-06	Mar-11	Mar-07	Mar-07
25061754203	Apr-04	Jun-04	Apr-07	Apr-07
25067788004	Oct-05	Sep-10	Mar-07	Mar-07
25070348205	May-06	Apr-11	Jun-07	Jun-07
25088091404	Aug-06	Jul-11	Mar-07	Mar-07
25088132702	Jul-05	Aug-08	Feb-07	Feb-07
25088562803	Aug-05	Dec-08	Mar-07	Mar-07
25089739102	Feb-04	Jan-09	Mar-07	Mar-07
25092071005	Jan-06	Dec-07	Mar-07	Mar-07
25093743103	Feb-06	Dec-08	Mar-07	Mar-07
25096103103	Apr-05	Feb-08	Mar-07	Mar-07
25099835304	Sep-05	Aug-10	Mar-07	Mar-07
25103861603	Jan-04	Dec-07	Apr-07	Apr-07
25109369304	Jan-07	Dec-09	Apr-07	Apr-07
25111373303	Jan-06	Aug-07	Apr-07	Apr-07
25111565604	Jul-05	Jul-10	Mar-07	Mar-07
25113112803	Nov-05	Dec-09	Feb-07	Feb-07
25114680603	May-05	May-10	Apr-07	Apr-07
25115780306	Jun-05	May-07	Mar-07	Mar-07
25130592604	Mar-06	Oct-07	Mar-07	Mar-07
25135301704	Mar-06	Dec-10	Apr-07	Apr-07
25135851804	Apr-06	Mar-08	Feb-07	Feb-07
25142542403	Jul-03	Jun-08	Jan-07	Jan-07
25146390304	Feb-07	Dec-08	Apr-07	Apr-07	Apr-07	Jul-07
25146570804	Apr-05	Dec-08	May-06	May-07
25146740905	Mar-05	Feb-10	Mar-07	Mar-07
25154467503	Mar-06	Apr-07	Apr-07	Apr-07
25156393204	Apr-05	May-07	Jan-07	Jan-07
25161516105	Jun-06	May-08	Feb-07	Feb-07
25164582506	Mar-06	Dec-09	Mar-07	Mar-07
25165034605	Nov-05	Mar-07	Feb-07	Feb-07
25166888503	Jan-06	Apr-08	Feb-07	Feb-07
25167649905	May-06	Sep-07	Mar-07	Mar-07
25168516803	Jun-03	May-08	Mar-07	Mar-07
25168823005	Nov-05	Sep-07	Mar-07	Mar-07
25178105403	May-05	Dec-08	Apr-07	Apr-07
25189821003	Aug-05	Jan-10	Mar-07	Mar-07
25192595905	Dec-05	Dec-10	Jan-07	Jan-07
25193879305	Dec-05	Jun-08	Feb-07	Feb-07
25194763104	Mar-06	Jun-08	Jan-07	Jan-07
25218080203	Jul-05	Jun-10	Apr-07	Apr-07
25237641002	Jan-06	Dec-07	Mar-07	Mar-07
25241696603	Jul-06	Mar-11	Apr-07	Apr-07
25244933707	Jun-06	Dec-07	Apr-07	Apr-07
25245281903	Apr-06	Dec-07	Feb-07	Feb-07
25246227402	Dec-05	Nov-10	Apr-07	Apr-07
25248431604	Aug-04	Jul-09	Apr-07	Apr-07
25252724702	Sep-05	Aug-10	Mar-07	Mar-07
25255676103	Mar-07	Dec-07	Apr-07	Apr-07	May-07	Jul-07	Sep-07
25260218303	Nov-05	Oct-08	Dec-06	Mar-07
25260498703	Nov-05	Jan-08	Feb-07	May-07
25262585203	Jul-06	Jun-11	Apr-07	Apr-07
25265486403	May-06	Dec-10	Apr-07	Apr-07
25369769508	May-06	Dec-08	Jan-07	Jan-07
25390272605	May-06	Apr-11	Feb-07	Feb-07
25396004303	Sep-05	May-10	Feb-07	Feb-07
25409024902	Jun-06	Aug-07	Jan-07	Jan-07
25468016803	May-06	May-11	May-07	May-07
25476553604	Jul-06	Aug-06	Mar-07	Mar-07
25482438405	Apr-06	Mar-08	May-07	May-07
25485531003	May-06	Apr-08	Apr-07	Apr-07
25494155903	Apr-06	Nov-07	Jan-07	Jan-07
25494991602	Jul-06	Apr-07	Feb-07	Feb-07
25504915803	Feb-06	Nov-10	Apr-07	Apr-07
25506378002	Feb-06	Jun-09	May-07	May-07
25835377403	Dec-06	Jul-09	Jan-07	Jan-07
25895817803	Jan-06	Dec-08	Apr-07	Apr-07
25896008504	Apr-06	Jul-08	Jun-07	Jun-07
25898134103	Jul-06	Jul-11	Feb-07	Feb-07
25918579305	Aug-06	Aug-11	Mar-07	Mar-07
25943249004	Sep-06	Mar-08	Apr-07	Apr-07
25949492403	Jan-06	Jul-07	Mar-07	Mar-07
26478968804	Jan-07	Oct-07	Mar-07	Mar-07	Mar-07	Jun-07
26487703603	Feb-07	Apr-11	Mar-07	Mar-07	Apr-07	Jun-07	Aug-07
26539174302	Jan-07	Oct-09	Mar-07	Mar-07
26669014503	Apr-07	Dec-07	May-07	May-07	Jul-07	Oct-07	Nov-07
26678705605	Jan-07	Dec-07	Feb-07	Feb-07	Jan-07	Mar-07
26720596003	Feb-07	Dec-10	Mar-07	Mar-07	Apr-07	Jun-07	Sep-07
26776154305	Feb-07	Dec-09	Apr-07	Apr-07	May-07	Jun-07	Sep-07
26780495902	Mar-07	Dec-08	Apr-07	Apr-07
26788977502	Feb-07	Sep-07	Mar-07	Mar-07
26794631003	Jan-07	Apr-08	May-07	May-07	Mar-07	May-07	Jul-07
26818489004	Mar-07	Dec-09	Apr-07	Apr-07
15149404	May-99	Apr-04	Mar-02	Mar-02																			1	1	1	1	1	1	1	1	1	1	1	1	1	1	1	1	1	1	1	1	1	1	1	1	1	1	1
21936906	May-99	Dec-03	Jun-02	Jun-02																				1	1	1	1	1	1	1	1	1	1	1	1	1	1	1	1	1	1	1	1	1	1	1	1	1	1
25887803	Jan-01	Dec-03	Mar-02	Mar-02																																								1	1	1	1	1	1
27783304	Dec-98	Nov-03	May-02	May-02															1	1	1	1	1	1	1	1	1	1	1	1	1	1	1	1	1	1	1	1	1	1	1	1	1	1	1	1	1	1	1
28951303	Jun-01	Jun-06	May-02	May-02
29049404	Mar-00	Mar-05	Apr-02	Apr-02																															1	1	1	1	1	1	1	1	1	1	1	1	1	1	1
30245004	Mar-02	Mar-07	Apr-02	Apr-02
31245503	Apr-01	Mar-06	Mar-02	Mar-02																																											1	1	1
31342205	Jul-01	Jun-06	Feb-02	Feb-02
32276007	Oct-00	Sep-05	Mar-02	Mar-02																																					1	1	1	1	1	1	1	1	1
32395006	Nov-98	Oct-03	Mar-02	Mar-02														1	1	1	1	1	1	1	1	1	1	1	1	1	1	1	1	1	1	1	1	1	1	1	1	1	1	1	1	1	1	1	1
33801505	May-99	Dec-03	Mar-02	Mar-02																				1	1	1	1	1	1	1	1	1	1	1	1	1	1	1	1	1	1	1	1	1	1	1	1	1	1
50563306	Dec-01	Nov-06	Apr-02	Apr-02
85575004	Jan-01	Dec-05	Apr-02	Apr-02																																								1	1	1	1	1	1
99941802	Mar-01	Sep-01	Apr-02	Apr-02																																										1	1	1	1
102819802	Aug-01	Jul-06	Apr-02	Apr-02
103184803	Sep-01	Sep-06	Mar-02	Mar-02
124145604	Feb-02	Jan-07	Apr-02	Apr-02
125072504	May-02	Apr-07	Jun-02	Jun-02
129824602	Dec-01	Nov-06	Jun-02	Jun-02
130479703	Oct-00	Sep-05	Feb-02	Feb-02																																					1	1	1	1	1	1	1	1	1
131902106	May-01	Sep-04	Oct-01	Feb-02																																												1	1
132189104	Dec-00	Dec-05	Mar-02	Mar-02																																								1	1	1	1	1	1
135278204	Mar-98	Mar-98	Jan-02	Jan-02						1				1	1	1
136399604	Jun-99	May-04	Jan-02	Jan-02																					1	1	1	1	1	1	1	1	1	1	1	1	1	1	1	1	1	1	1	1	1	1	1	1	1
136582704	Aug-99	Jul-04	Apr-02	Apr-02																							1	1	1	1	1	1	1	1	1	1	1	1	1	1	1	1	1	1	1	1	1	1	1
140017203	Oct-99	Sep-04	Jan-02	Jan-02																									1	1	1	1	1	1	1	1	1	1	1	1	1	1	1	1	1	1	1	1	1
141393303	Dec-99	Jun-04	Apr-02	Apr-02																											1	1	1	1	1	1	1	1	1	1	1	1	1	1	1	1	1	1	1
141900503	Sep-00	Sep-05	Mar-02	Mar-02																																					1	1	1	1	1	1	1	1	1
141995704	Nov-01	Oct-06	May-02	May-02
142034204	Sep-99	Sep-04	May-02	May-02																									1	1	1	1	1	1	1	1	1	1	1	1	1	1	1	1	1	1	1	1	1
142842603	Feb-98	Jan-03	Apr-02	Apr-02					1	1	1	1	1	1	1	1	1	1	1	1	1	1	1	1	1	1	1	1	1	1	1	1	1	1	1	1	1	1	1	1	1	1	1	1	1	1	1	1	1
142863904	Mar-01	Feb-06	Feb-02	Feb-02																																										1	1	1	1
152556004	Mar-01	Mar-02	Mar-02	Mar-02																																											1	1	1
157520507	Mar-01	Jul-04	Feb-02	Feb-02																																											1	1	1
157838202	Apr-01	Apr-06	May-02	May-02																																												1	1
162400002	May-01	Apr-06	Apr-02	Apr-02																																												1	1
171320406	Oct-00	Sep-05	Feb-02	Feb-02																																					1	1	1	1	1	1	1	1	1
172922804	Jul-01	Jun-06	Jan-02	Jan-02
173316404	Jul-01	Jun-06	Apr-02	Apr-02
174188804	Feb-01	Jan-06	Mar-02	Mar-02																																								1	1	1	1	1	1
174217703	Feb-00	Feb-04	Jan-02	Jan-02																													1	1	1	1	1	1	1	1	1	1	1	1	1	1	1	1	1
175855004	Aug-99	Aug-04	Jan-02	Jan-02																								1	1	1	1	1	1	1	1	1	1	1	1	1	1	1	1	1	1	1	1	1	1
187476103	Jul-01	Sep-02	May-02	May-02
190874002	Apr-01	Mar-03	Mar-02	Mar-02																																											1	1	1
193127002	Sep-01	Sep-04	Feb-02	Feb-02
194081602	Jun-01	May-06	Mar-02	Mar-02																																											1	1	1
194830203	Jan-99	Dec-03	Feb-02	Feb-02																1	1	1	1	1	1	1	1	1	1	1	1	1	1	1	1	1	1	1	1	1	1	1	1	1	1	1	1	1	1
200848503	Jul-01	Jun-06	Apr-02	Apr-02
202123203	Mar-01	Mar-06	Mar-02	Mar-02																																											1	1	1
202568302	Dec-00	Dec-02	Apr-02	Apr-02																																								1	1	1	1	1	1
210878005	Jan-98	Dec-02	Mar-02	Mar-02				1	1	1	1	1	1	1	1	1	1	1	1	1	1	1	1	1	1	1	1	1	1	1	1	1	1	1	1	1	1	1	1	1	1	1	1	1	1	1	1	1	1
217995904	Dec-99	Nov-04	Feb-02	Feb-02																											1	1	1	1	1	1	1	1	1	1	1	1	1	1	1	1	1	1	1
218408206	May-01	Apr-06	Feb-02	Feb-02																																												1	1
219011903	Apr-01	Sep-02	Mar-02	Mar-02																																											1	1	1
221326605	Jan-99	Jan-04	Jan-02	Jan-02																	1	1	1	1	1	1	1	1	1	1	1	1	1	1	1	1	1	1	1	1	1	1	1	1	1	1	1	1	1
222336504	Sep-98	Sep-03	Mar-02	Mar-02													1	1	1	1	1	1	1	1	1	1	1	1	1	1	1	1	1	1	1	1	1	1	1	1	1	1	1	1	1	1	1	1	1
229218003	Jun-98	Jun-03	Jan-01	Feb-02										1	1	1	1	1	1	1	1	1	1	1	1	1	1	1	1	1	1	1	1	1	1	1	1	1	1	1	1	1	1	1	1	1	1	1	1
229218005	Mar-00	Jul-03	Feb-02	Feb-02																															1	1	1	1	1	1	1	1	1	1	1	1	1	1	1
229734404	Feb-01	Jan-06	Nov-01	Apr-02																																									1	1	1	1	1
231788804	Oct-01	Sep-06	Feb-02	Feb-02
232458103	Feb-00	Jan-05	Apr-02	Apr-02																													1	1	1	1	1	1	1	1	1	1	1	1	1	1	1	1	1
232884903	Dec-00	Dec-05	Feb-02	Feb-02																																								1	1	1	1	1	1
234734905	Mar-01	Dec-03	Feb-02	Feb-02																																											1	1	1
239738604	Feb-00	Jan-05	Jan-02	Jan-02																												1	1	1	1	1	1	1	1	1	1	1	1	1	1	1	1	1	1
240278503	Jun-01	Sep-03	Apr-02	Apr-02
252943504	Dec-00	Apr-01	Apr-02	Apr-02																																								1	1	1	1
255210507	Apr-01	Nov-02	Apr-02	Apr-02																																												1	1
260081104	Apr-00	Dec-03	Jan-02	Jan-02																															1	1	1	1	1	1	1	1	1	1	1	1	1	1	1
265205704	May-01	Apr-06	May-02	May-02																																												1	1
266419704	Mar-01	Oct-04	May-02	May-02																																											1	1	1
274108204	May-99	Jun-01	Mar-02	Mar-02																				1	1	1	1	1	1	1	1	1	1	1	1	1	1	1	1	1	1	1	1	1	1	1	1	1	1
274735004	Dec-00	Feb-01	Mar-02	Mar-02																																								1	1
275843204	Apr-01	Sep-02	Mar-02	Mar-02																																											1	1	1
276790803	Jan-01	Jun-05	Feb-02	Feb-02																																								1	1	1	1	1	1
281922104	Apr-00	Mar-05	Jan-02	Jan-02																															1	1	1	1	1	1	1	1	1	1	1	1	1	1	1
288092004	Jul-99	Dec-03	Apr-02	Apr-02																							1	1	1	1	1	1	1	1	1	1	1	1	1	1	1	1	1	1	1	1	1	1	1
298427903	Oct-00	Dec-03	Apr-02	Apr-02																																					1	1	1	1	1	1	1	1	1
299212206	Dec-00	Dec-05	Feb-02	Feb-02																																								1	1	1	1	1	1
300136702	Jun-01	Jun-06	Mar-02	Mar-02
307581002	Mar-01	Jan-03	Feb-02	Feb-02																																											1	1	1
307768806	May-00	May-05	Feb-02	Feb-02																																	1	1	1	1	1	1	1	1	1	1	1	1	1
309054503	Sep-99	Aug-04	Jan-02	Jan-02																								1	1	1	1	1	1	1	1	1	1	1	1	1	1	1	1	1	1	1	1	1	1
309637803	Aug-00	Jul-05	Mar-02	Mar-02																																			1	1	1	1	1	1	1	1	1	1	1
310089804	Feb-01	Jan-06	Mar-02	Mar-02																																									1	1	1	1	1
313318502	Oct-01	Sep-06	Apr-02	Apr-02
320177204	May-01	Apr-06	Mar-02	Mar-02																																											1	1	1
321310804	Mar-00	Dec-04	Mar-02	Mar-02																														1	1	1	1	1	1	1	1	1	1	1	1	1	1	1	1
353394603	Apr-01	Sep-02	Feb-02	Feb-02																																											1	1	1
355636404	Sep-01	Dec-03	Apr-02	Apr-02
357543804	Oct-01	Sep-06	Mar-02	Mar-02
362924504	May-01	Sep-04	Mar-02	Mar-02																																													1
369699503	Dec-01	Dec-06	Mar-02	Mar-02
371567502	Jun-01	Sep-01	Apr-02	Apr-02
375738503	Jul-01	Dec-05	May-02	May-02
378912505	Mar-00	Dec-04	Jul-00	Apr-02																												1	1	1	1	1	1	1	1	1	1	1	1	1	1	1	1	1	1
380697905	May-01	Feb-03	Apr-02	Apr-02																																													1
381111205	Dec-00	Dec-05	Feb-02	Feb-02																																								1	1	1	1	1	1
382240405	Nov-01	Oct-06	Mar-02	Mar-02
383467403	Sep-00	Aug-05	Mar-02	Mar-02																																			1	1	1	1	1	1	1	1	1	1	1
391586804	Mar-02	Jun-03	Apr-02	Apr-02
501833604	Feb-02	Apr-06	Apr-02	Apr-02
508597604	May-01	May-06	Jun-02	Jun-02																																													1
511934203	Jan-01	Dec-02	Apr-02	Apr-02																																								1	1	1	1	1	1
521827003	Aug-01	Sep-04	Feb-02	Feb-02
523925403	Oct-01	May-03	Jun-02	Jun-02
526174903	May-01	May-06	Apr-02	Apr-02																																													1
527076603	Mar-01	Mar-06	Jan-02	Jan-02																																											1	1	1
551074903	Nov-01	Oct-06	Apr-02	Apr-02
665834004	Oct-01	Oct-06	Feb-02	Feb-02
666777803	Jul-01	Jul-06	May-02	May-02
715067003	Jun-01	Dec-04	May-02	May-02
717250203	Aug-01	Jul-06	Feb-02	Feb-02																																													1
717905203	Apr-01	Apr-06	Mar-02	Mar-02																																												1	1
746828303	Jan-01	Dec-03	Apr-02	Apr-02																																								1	1	1	1	1	1
756211904	Jul-01	Dec-02	Apr-02	Apr-02
850208304	Feb-02	Jan-03	Mar-02	Mar-02
14840404	Mar-02	Jun-05	Jan-03	Jan-03
20980804	Feb-02	Dec-03	Feb-03	Feb-03
28645903	Oct-01	Sep-06	Mar-03	Mar-03
29859204	Mar-02	Mar-07	Mar-03	Mar-03
30123303	Jun-02	Jun-07	Mar-03	Mar-03
32051303	Jan-01	Dec-05	Feb-03	Feb-03																																								1	1	1	1	1	1
52091705	Mar-02	Mar-07	Mar-03	Mar-03
99072303	Mar-01	Mar-06	Mar-03	Mar-03																																											1	1	1
102251803	May-00	Apr-05	Mar-03	Mar-03																																1	1	1	1	1	1	1	1	1	1	1	1	1	1
103004204	Jun-00	Jun-05	Mar-03	Mar-03																																		1	1	1	1	1	1	1	1	1	1	1	1
104490605	Dec-01	Dec-06	Mar-03	Mar-03
113039103	Jul-00	Jun-05	Mar-03	Mar-03																																		1	1	1	1	1	1	1	1	1	1	1	1
127627203	Sep-01	Sep-06	Mar-03	Mar-03
127874503	Mar-01	Mar-06	Mar-03	Mar-03																																											1	1	1
129458505	Oct-01	Sep-06	Mar-03	Mar-03
130211703	Jul-01	Jun-06	Mar-03	Mar-03
130226203	Jul-02	Jun-07	May-03	May-03
131926206	Apr-00	May-00	Mar-03	Mar-03																															1	1		1	1	1	1	1	1	1	1	1	1	1	1
134847503	May-01	Apr-06	Feb-03	Feb-03																																												1	1
135637304	Sep-02	Sep-07	Mar-03	Mar-03
137105604	Jun-01	Jun-06	Apr-03	Apr-03
138354204	May-02	Apr-07	Mar-03	Mar-03
140076805	Apr-01	Mar-06	Feb-03	Feb-03																																											1	1	1
140203603	Oct-99	Sep-04	Apr-03	Apr-03																									1	1	1	1	1	1	1	1	1	1	1	1	1	1	1	1	1	1	1	1	1
146604306	Oct-02	Sep-07	Feb-03	Feb-03
154434203	Sep-01	Aug-05	Mar-03	Mar-03
154719905	Jul-00	Jun-05	Mar-03	Mar-03																																	1	1	1	1	1	1	1	1	1	1	1	1	1
161027208	Oct-01	Oct-06	May-03	May-03
162638604	Mar-00	Feb-05	Mar-03	Mar-03																														1	1	1	1	1	1	1	1	1	1	1	1	1	1	1	1
171110904	Jun-01	Jun-06	Mar-03	Mar-03
176459806	Oct-01	Oct-06	Mar-03	Mar-03
177995605	Oct-01	Oct-06	Jan-03	Jun-03
186956606	Dec-01	Dec-06	Apr-03	Apr-03
190411203	Jun-02	Jun-07	Mar-03	Mar-03
192912202	Sep-02	Mar-05	Apr-03	Apr-03
195644303	Sep-00	Sep-05	Mar-03	Mar-03																																					1	1	1	1	1	1	1	1	1
196941502	Mar-02	Sep-04	Mar-03	Mar-03
200382203	Jan-01	Dec-05	Feb-03	Feb-03																																								1	1	1	1	1	1
201734305	Mar-02	Dec-03	Feb-03	Feb-03
202177302	Dec-01	Dec-03	Feb-03	Feb-03
202353104	Nov-02	Oct-07	Mar-03	Mar-03
202940204	Nov-98	Oct-03	Feb-03	Feb-03														1	1	1	1	1	1	1	1	1	1	1	1	1	1	1	1	1	1	1	1	1	1	1	1	1	1	1	1	1	1	1	1
203222105	Dec-01	Mar-02	Feb-03	Feb-03
203518704	Sep-01	Sep-06	Feb-03	Feb-03
203691603	Nov-01	Nov-06	Apr-03	Apr-03
207423003	May-02	Dec-03	May-03	May-03
210484804	May-00	May-05	Feb-03	Feb-03																																	1	1	1	1	1	1	1	1	1	1	1	1	1
212105703	Aug-01	Aug-06	Apr-03	Apr-03
215632805	Apr-02	May-03	Mar-03	Mar-03
216083503	Apr-02	Jan-05	Feb-03	Feb-03
216109404	Aug-01	Aug-06	Jan-03	Jan-03
228103003	Apr-02	Apr-07	Mar-03	Mar-03
229167803	Oct-99	Sep-00	Feb-03	Feb-03																									1	1	1	1	1	1	1	1	1	1	1	1					1	1	1	1	1
231966204	May-99	Apr-04	Mar-03	Mar-03																				1	1	1	1	1	1	1	1	1	1	1	1	1	1	1	1	1	1	1	1	1	1	1	1	1	1
235306406	Apr-02	Dec-03	Mar-03	Mar-03
235760805	Mar-03	Dec-03	Apr-03	Apr-03
236140504	Oct-01	Dec-03	Jan-03	Jan-03
241094205	Apr-02	Mar-07	Feb-03	Feb-03
241146003	Aug-01	Jul-06	Jan-03	Jan-03
241688104	Oct-01	Sep-06	Mar-03	Mar-03
253414505	Sep-01	Sep-06	Mar-03	Mar-03
257860404	Apr-00	Mar-01	Apr-03	Apr-03																											1	1	1	1	1	1	1	1	1	1	1	1	1	1	1	1
276237205	Mar-02	Feb-07	Feb-03	Feb-03
279444203	Mar-00	Apr-00	Apr-03	Apr-03																														1	1			1	1	1	1	1	1	1	1	1	1	1	1
294966602	Sep-00	Mar-04	May-03	May-03																																					1	1	1	1	1	1	1	1	1
295832003	Dec-00	Jun-01	Mar-03	Mar-03																																								1	1	1	1	1	1
299369204	Aug-00	Jul-05	Apr-03	Apr-03																																			1	1	1	1	1	1	1	1	1	1	1
301754804	Jan-02	Sep-03	Mar-03	Mar-03
302193004	Oct-01	Sep-06	Mar-03	Mar-03
306113505	Dec-01	Dec-06	Feb-03	Feb-03
306556603	May-02	Dec-03	Mar-03	Mar-03
308657503	Sep-01	Sep-06	Apr-03	Apr-03
310439703	Jul-00	Jun-05	Mar-03	Mar-03																																		1	1	1	1	1	1	1	1	1	1	1	1
317894704	Dec-01	Nov-06	Mar-03	Mar-03
317965204	Mar-01	Sep-04	Mar-03	Mar-03																																											1	1	1
318708804	Oct-99	Jan-04	May-03	May-03																										1	1	1	1	1	1	1	1	1	1	1	1	1	1	1	1	1	1	1	1
353785306	Oct-01	Sep-06	Mar-03	Mar-03
354281603	Sep-01	Dec-03	Mar-03	Mar-03
354303503	Apr-02	Dec-03	May-03	May-03
358548603	Oct-00	Sep-05	Feb-03	Feb-03																																					1	1	1	1	1	1	1	1	1
358687305	May-02	Apr-03	Mar-03	Mar-03
363150403	Apr-03	Apr-08	Apr-03	Apr-03
363414904	Mar-01	Mar-06	Jan-03	Jan-03																																											1	1	1
368965003	Apr-02	Nov-06	Apr-03	Apr-03
370694403	Feb-03	Sep-07	Apr-03	Apr-03
371048303	Jul-01	Sep-03	Feb-03	Feb-03
379473404	Dec-00	Dec-05	Mar-03	Mar-03																																								1	1	1	1	1	1
379511104	Jan-02	Dec-05	Mar-03	Mar-03
379635104	Jul-01	Dec-05	Apr-03	Apr-03
379993303	Oct-00	Sep-05	Mar-03	Mar-03																																				1	1	1	1	1	1	1	1	1	1
382725104	May-02	Apr-07	Feb-03	Feb-03
383358505	Apr-02	Oct-03	Apr-03	Apr-03
383733703	Aug-01	Aug-06	Apr-03	Apr-03
384017806	May-02	Apr-07	Apr-03	Apr-03
384051703	Apr-02	Mar-07	Jan-03	Jan-03
386791103	Feb-01	Aug-04	Mar-03	Mar-03																																								1	1	1	1	1	1
391547605	Apr-02	Mar-07	Apr-03	Apr-03
401492605	May-02	Dec-03	Mar-03	Mar-03
509900006	Jan-02	Dec-03	Feb-03	Feb-03
513885803	May-01	May-06	Apr-03	Apr-03																																													1
523047004	Jun-02	Sep-02	Mar-03	Mar-03
529864903	Jun-02	Dec-05	Mar-03	Mar-03
536981703	Apr-02	Dec-02	Apr-03	Apr-03
544423905	Apr-02	Apr-07	Mar-03	Mar-03
545514403	Dec-01	Dec-05	Mar-03	Mar-03
547634503	Aug-01	Mar-04	Feb-03	Feb-03
547926103	Jan-02	Jan-07	Apr-03	Apr-03
548058503	Oct-01	Sep-06	Jan-03	Jan-03
549525203	Jun-01	Dec-05	Apr-03	Apr-03
549635105	Aug-02	Jan-03	Apr-03	Apr-03
559019103	Jul-01	Jun-06	Mar-03	Mar-03
563506103	Feb-02	Feb-07	Mar-03	Mar-03
566850004	Jul-02	Apr-04	Feb-03	Feb-03
569429204	Apr-02	Apr-07	Mar-03	Mar-03
571421404	Feb-03	Dec-03	Apr-03	Apr-03
611631503	Oct-01	Dec-01	Feb-03	Feb-03
630596203	Feb-02	Jan-07	Feb-03	Feb-03
633487402	Feb-02	Jan-07	Jan-03	Jan-03
635426904	Jul-02	Jul-04	Apr-03	Apr-03
636284803	Jun-02	May-07	Apr-03	Apr-03
638474203	May-02	Apr-07	Mar-03	Mar-03
646571203	Sep-02	Aug-07	Apr-03	Apr-03
711642204	Apr-02	Dec-04	Apr-03	Apr-03
711786303	Nov-01	Nov-06	Apr-03	Apr-03
715729003	Aug-01	Aug-06	Mar-03	Mar-03
716203003	Mar-01	Feb-06	Feb-03	Feb-03																																										1	1	1	1
717967203	Oct-02	Feb-04	Mar-03	Mar-03
719039404	Feb-03	Jan-08	Mar-03	Mar-03
720114803	Jan-02	Dec-06	Jan-03	Jan-03
724234004	Jan-03	Aug-04	Mar-03	Mar-03
737278703	Apr-02	Oct-03	Apr-03	Apr-03
739489203	Jul-02	Jan-05	Mar-03	Mar-03
741286405	Jul-02	May-07	Mar-03	Mar-03
742115303	Jul-02	Jun-07	Nov-02	May-03
743927004	Jul-01	Jun-04	Feb-03	Feb-03
744600105	Mar-02	Feb-07	Mar-03	Mar-03
744778903	Aug-01	Jul-06	Mar-03	Mar-03
768757703	May-02	Jun-06	Apr-03	Apr-03
769177105	Aug-02	Jul-07	May-03	May-03
779491004	Apr-02	Dec-05	Apr-03	Apr-03
785656702	Aug-02	Dec-05	Jan-03	Jan-03
790596103	Aug-02	Sep-05	Mar-03	Mar-03
792921903	Apr-02	Dec-05	Feb-03	Feb-03
793216104	Feb-02	Sep-04	Apr-03	Apr-03
793321503	Mar-02	Dec-05	Nov-02	Mar-03
793687903	Mar-02	Dec-05	Mar-03	Mar-03
799040003	Jul-02	Dec-05	Apr-03	Apr-03
805589803	Dec-02	Nov-05	Feb-03	Feb-03
806587603	Feb-02	Dec-05	May-03	May-03
808905902	May-02	Dec-05	Feb-03	Feb-03
810716803	May-02	Dec-05	Mar-03	Mar-03
817902402	Feb-03	Dec-05	Mar-03	Mar-03
819692704	Feb-02	Dec-05	Feb-03	Feb-03
830343402	Aug-02	Dec-04	Apr-03	Apr-03
830402904	Apr-02	May-04	Mar-03	Mar-03
831350604	Jan-03	Jul-06	Mar-03	Mar-03
831437703	Feb-02	Feb-04	Mar-03	Mar-03
833709903	Jul-02	Jan-03	Jan-03	Jan-03
838576402	Jun-02	May-07	Feb-03	Feb-03
849440306	Feb-02	Dec-06	Mar-03	Mar-03
849596403	Oct-02	Dec-06	Mar-03	Mar-03
901564603	Mar-02	Sep-03	Feb-03	Feb-03
904424303	Jan-03	Jun-03	Feb-03	Feb-03
940971303	Apr-02	Dec-04	Mar-03	Mar-03
941303303	Jul-02	Jul-07	Mar-03	Mar-03
25010583204	Jan-03	Dec-04	Mar-03	Mar-03
25011573502	Jan-03	Jun-04	Mar-03	Mar-03
25244922003	Jan-03	Jun-07	Mar-03	Mar-03
25754113503	Jan-03	Dec-03	Mar-03	Mar-03
25760262405	Mar-03	Dec-03	May-03	May-03
25799780503	Mar-03	Aug-03	Apr-03	Apr-03
25818125902	Mar-03	Aug-03	Apr-03	Apr-03
27196804	Jun-02	Jun-07	Feb-04	Feb-04
28881304	Mar-01	Mar-06	Feb-04	Feb-04																																											1	1	1
30633704	Dec-01	Dec-06	Mar-04	Mar-04
31664904	Oct-02	Oct-07	Feb-04	Feb-04
33014803	Sep-99	Aug-04	Mar-04	Mar-04																								1	1	1	1	1	1	1	1	1	1	1	1	1	1	1	1	1	1	1	1	1	1
33702204	Jul-00	Jun-05	Mar-04	Mar-04																																		1	1	1	1	1	1	1	1	1	1	1	1
54466005	Apr-03	Mar-08	Mar-04	Mar-04
56406306	Feb-03	Jan-08	Apr-04	Apr-04
98716603	Jul-00	Jun-05	Mar-04	Mar-04																																		1	1	1	1	1	1	1	1	1	1	1	1
99434305	Apr-03	Mar-06	Mar-04	Mar-04
100165004	Jun-02	Jun-07	Mar-04	Mar-04
101418604	May-01	Apr-06	Mar-04	Mar-04																																												1	1
101925804	Oct-03	Sep-08	Mar-04	Mar-04
102145802	Dec-02	Dec-07	Mar-04	Mar-04
104592105	Feb-03	Jan-08	Apr-04	Apr-04
105798104	Sep-02	Sep-07	Apr-04	Apr-04
113049303	May-03	Apr-08	Mar-04	Mar-04
113408107	Jul-02	Jun-07	Mar-04	Mar-04
128104403	Apr-03	Mar-08	Feb-04	Feb-04
131642903	Sep-01	Sep-06	Feb-04	Feb-04
133500905	Jan-02	Dec-06	Mar-04	Mar-04
134605905	Sep-01	Sep-06	Feb-04	Feb-04
135205603	May-02	Apr-07	Mar-04	Mar-04
136744803	Jun-00	Jun-05	Feb-04	Feb-04																																		1	1	1	1	1	1	1	1	1	1	1	1
140363603	Jun-01	Nov-04	Jun-02	Feb-04
141812304	Feb-03	Jan-08	Feb-04	Feb-04
142935606	Feb-00	Jan-05	Mar-04	Mar-04																													1	1	1	1	1	1	1	1	1	1	1	1	1	1	1	1	1
143216304	Jan-03	Jan-08	Feb-04	Feb-04
146608004	Jan-04	Jun-04	Feb-04	Feb-04
161382206	Dec-00	Dec-05	Mar-04	Mar-04																																								1	1	1	1	1	1
172002203	May-02	Apr-07	Mar-04	Mar-04
172232305	Mar-03	Mar-08	Apr-04	Apr-04
173545604	Sep-03	Dec-07	Jun-04	Jun-04
174806803	Dec-99	Jun-00	Feb-04	Feb-04																												1	1	1	1	1	1
189263504	Jan-03	Nov-05	Apr-04	Apr-04
189446902	Oct-02	Nov-06	Mar-04	Mar-04
192560804	Jun-02	Nov-06	Apr-04	Apr-04
194341002	Jan-03	Oct-06	Feb-04	Feb-04
197759103	Jun-02	Jun-03	Apr-04	Apr-04
197970702	Mar-02	Mar-07	Feb-04	Feb-04
200009104	Jan-01	Dec-05	Jan-04	Jan-04																																								1	1	1	1	1	1
201001604	Dec-01	Aug-05	Jan-04	Jan-04
201085606	Sep-03	Sep-08	Mar-04	Mar-04
201527004	May-01	Apr-06	Jun-04	Jun-04																																											1	1	1
202066004	Apr-03	Sep-04	Apr-04	Apr-04
203459504	Dec-02	Dec-07	Mar-04	Mar-04
218823504	Apr-03	Apr-08	Jan-04	Jan-04
233383704	Dec-01	Dec-06	Apr-04	Apr-04
256982803	Sep-00	Sep-05	Mar-04	Mar-04																																					1	1	1	1	1	1	1	1	1
265171904	Jun-03	Jun-08	Mar-04	Mar-04
265454404	Oct-02	Sep-07	Apr-04	Apr-04
275771704	Apr-00	Feb-04	Jan-04	Jan-04																															1	1	1	1	1	1	1	1	1	1	1	1	1	1	1
276749003	Mar-03	Mar-08	Mar-04	Mar-04
279328202	Aug-00	Dec-01	Jan-04	Jan-04																																		1	1	1	1	1	1	1	1	1	1	1	1
280170804	Jan-00	Dec-04	Mar-04	Mar-04																												1	1	1	1	1	1	1	1	1	1	1	1	1	1	1	1	1	1
281112904	Apr-02	Mar-07	Mar-04	Mar-04
281441705	Aug-01	Jul-06	Feb-04	Feb-04
299597904	Mar-03	Feb-08	Mar-04	Mar-04
299890803	Nov-02	Oct-07	Mar-04	Mar-04
307896504	May-02	Dec-05	Feb-04	Feb-04
308030403	Aug-02	Dec-05	Feb-04	Feb-04
308757004	Mar-03	Feb-08	Feb-04	Feb-04
309049804	Dec-03	Dec-08	Mar-04	Mar-04
309278703	Oct-02	Dec-05	Jan-04	Jan-04
313267004	Jan-03	Dec-07	Feb-04	Feb-04
317873104	Mar-02	Dec-06	Mar-04	Mar-04
318207104	Apr-01	Mar-05	Apr-04	Apr-04																																											1	1	1
318417503	Aug-02	Aug-07	Feb-04	Feb-04
320699403	Feb-03	Feb-08	Feb-04	Feb-04
321763404	Mar-03	Dec-04	Mar-04	Mar-04
322977806	Dec-01	Dec-06	Mar-04	Mar-04
330571609	Sep-02	Sep-07	Feb-04	Feb-04
331608005	Oct-02	May-03	Feb-04	Feb-04
331977004	Jul-03	Jul-08	Mar-04	Mar-04
355012104	Oct-01	Sep-06	Apr-04	Apr-04
355609704	Jun-03	Jun-08	Feb-04	Feb-04
357605506	May-03	Aug-05	Mar-04	Mar-04
363542404	Jan-03	Apr-04	Feb-04	Feb-04
370045203	Oct-02	Sep-07	Feb-04	Feb-04
372741103	Sep-02	Sep-07	Nov-02	Apr-04
373885304	Jun-02	May-07	Apr-04	Apr-04
375543003	Mar-02	Mar-07	Mar-04	Mar-04
376163203	Mar-02	Jan-06	Feb-04	Feb-04
378623803	Dec-00	Nov-05	Feb-04	Feb-04																																						1	1	1	1	1	1	1	1
379226903	Apr-02	Mar-07	Mar-04	Mar-04
382951505	Apr-03	May-05	Jan-04	Jan-04
383497605	Jun-03	Jun-08	Mar-04	Mar-04
383830105	Apr-02	Mar-07	Mar-04	Mar-04
384351602	Jun-02	Dec-05	Feb-04	Feb-04
384455205	Sep-01	Sep-06	Jan-04	Jan-04
384968005	Jan-03	Jul-05	Mar-04	Mar-04
385752403	Mar-03	Mar-05	Mar-04	Mar-04
385754103	Mar-02	Nov-06	Apr-04	Apr-04
389369704	Dec-02	Dec-07	Jan-04	Jan-04
390574304	Jan-03	Jan-08	Feb-04	Feb-04
391512504	May-03	Aug-05	Mar-04	Mar-04
503425702	Jun-02	May-07	Mar-04	Mar-04
503500305	Nov-02	Dec-02	Feb-04	Feb-04
509862203	Nov-02	Nov-07	May-04	May-04
510157604	Mar-04	Feb-09	Apr-04	Apr-04
515496705	Jul-03	Dec-04	Apr-04	Apr-04
516541404	Jan-02	Dec-06	Apr-04	Apr-04
516590004	Feb-03	Dec-05	Mar-04	Mar-04
523163005	Sep-03	Dec-06	Apr-04	Apr-04
525154904	Jan-03	Dec-05	Apr-04	Apr-04
525490003	Aug-01	Aug-06	Feb-04	Feb-04
526365405	Aug-03	Oct-07	Sep-03	Jan-04
527250102	Mar-03	Mar-08	Mar-04	Mar-04
529587604	Jan-03	Dec-07	Mar-04	Mar-04
532939105	Aug-02	Dec-05	Feb-04	Feb-04
534571404	Oct-02	Oct-07	Mar-04	Mar-04
537322603	Apr-03	Mar-08	Feb-04	Feb-04
540094905	May-03	Nov-03	Feb-04	Feb-04
541332703	Jan-04	Dec-08	May-04	May-04
542435403	Jun-03	Dec-05	Mar-04	Mar-04
543391103	Apr-02	Apr-07	Mar-04	Mar-04
547057502	Jul-03	Jul-08	Mar-04	Mar-04
547302902	Mar-03	Mar-08	Feb-04	Feb-04
548277603	Oct-03	Oct-08	Mar-04	Mar-04
549416704	Apr-03	Dec-05	Apr-04	Apr-04
550696005	Mar-03	Jan-05	Feb-04	Feb-04
556736504	Jan-03	May-04	Feb-04	Feb-04
560031903	May-03	Apr-08	Mar-04	Mar-04
561586005	Aug-02	Mar-07	Feb-04	Feb-04
561855805	Sep-03	Sep-08	Mar-04	Mar-04
561902503	Oct-03	Oct-08	Apr-04	Apr-04
562718505	Jul-02	Dec-04	May-04	May-04
564033103	Mar-02	Dec-05	Jan-04	Jan-04
564372003	Sep-02	Dec-05	Jan-04	Jan-04
568337403	Sep-03	Dec-05	Mar-04	Mar-04
569098004	Sep-02	Feb-06	Feb-04	Feb-04
569183006	Oct-03	Dec-07	Mar-04	Mar-04
570053704	Jun-02	May-07	Apr-04	Apr-04
618916704	Aug-03	Aug-08	Apr-04	Apr-04
631669402	Jun-03	Sep-05	Mar-04	Mar-04
631983204	May-03	Apr-08	Apr-04	Apr-04
632547205	Jan-04	Dec-08	Jan-04	Jan-04
632621704	Jun-02	May-07	Feb-04	Feb-04
634627103	Feb-03	Jan-08	Mar-04	Mar-04
635796002	Oct-02	Dec-02	Feb-04	Feb-04
635996502	Jul-02	Mar-04	Feb-04	Feb-04
636656205	Jan-03	Dec-07	Mar-04	Mar-04
641171503	Feb-03	Dec-05	Mar-04	Mar-04
642705404	Aug-03	Dec-04	Feb-04	Feb-04
644370206	May-03	Dec-04	Mar-04	Mar-04
644748503	Aug-03	Jul-08	May-04	May-04
646272806	Apr-03	Dec-05	Jan-04	Jan-04
656013904	Apr-03	Feb-05	May-04	May-04
669129303	May-03	Mar-08	Apr-04	Apr-04
678064003	Oct-01	Oct-06	Feb-04	Feb-04
680085003	Mar-02	Dec-05	Feb-04	Feb-04
688757403	Apr-03	Apr-08	Mar-04	Mar-04
699105202	Mar-03	Mar-08	Feb-04	Feb-04
705043103	Jul-03	Jul-08	Feb-04	Feb-04
707260904	Jan-03	Oct-04	Mar-04	Mar-04
710705402	Jan-04	Oct-06	Feb-04	Feb-04
711954504	Jul-02	Jun-07	Feb-04	Feb-04
712077803	Dec-02	Nov-07	Apr-04	Apr-04
714183203	Feb-03	Sep-04	Mar-04	Mar-04
716244504	Feb-03	Jan-08	Mar-04	Mar-04
717801803	Apr-02	Jan-07	Feb-04	Feb-04
724850604	Feb-01	Dec-01	Feb-04	Feb-04																																										1	1	1	1
724981609	Jun-03	Jun-08	Feb-04	Feb-04
728056802	Sep-03	Sep-08	Feb-04	Feb-04
734297705	Sep-03	Sep-08	Apr-04	Apr-04
741257903	Apr-03	Mar-08	Feb-04	Feb-04
741461102	Aug-01	Jul-06	Feb-04	Feb-04
741668403	Jul-03	Jun-08	Jun-04	Jun-04
757714902	Jul-03	Jan-05	Mar-04	Mar-04
763449003	Nov-02	Dec-05	Feb-04	Feb-04
766353503	Aug-02	Jul-07	Apr-04	Apr-04
766512904	Jun-02	Dec-06	May-04	May-04
768640703	Nov-03	Nov-06	May-04	May-04
772232903	Oct-03	Oct-06	Apr-04	Apr-04
778417602	Jan-04	Dec-05	Jan-04	Jan-04
778782903	Jan-02	Dec-05	Mar-04	Mar-04
779033402	Jul-02	Dec-02	Feb-04	Feb-04
783588203	Apr-03	Dec-05	Apr-04	Apr-04
794248403	Aug-02	Dec-05	Feb-04	Feb-04
797127203	Dec-03	Dec-05	Apr-04	Apr-04
801311704	Mar-03	Nov-04	Mar-04	Mar-04
803045502	May-03	Jun-05	Mar-04	Mar-04
803333902	Aug-02	Dec-05	Feb-04	Feb-04
804720103	Jun-02	Dec-05	Feb-04	Feb-04
805025203	Sep-03	Dec-05	Feb-04	Mar-04
805062104	May-02	Dec-05	Jan-04	Apr-04
806272703	Apr-03	Jul-04	Apr-04	Apr-04
806337403	Jun-02	Apr-05	Mar-03	Mar-04
809209403	Nov-02	Jan-04	Jan-04	Jan-04
810089302	May-03	Dec-05	Feb-04	Feb-04
810378503	Dec-02	May-04	Mar-04	Mar-04
812994804	May-03	Dec-05	Feb-04	Feb-04
815791904	Mar-04	Apr-05	Mar-04	Mar-04
815921204	Aug-02	Dec-05	Mar-04	Mar-04
817523203	Jun-03	Dec-04	Mar-04	Mar-04
817828503	Dec-03	May-04	Mar-04	Mar-04
819209003	Jul-02	Dec-05	Mar-04	Mar-04
820156403	Oct-03	Dec-05	Apr-04	Apr-04
823517804	Jan-03	Dec-05	Jan-04	Jan-04
823925204	Feb-03	Dec-05	Apr-04	Apr-04
824395603	Jun-03	Dec-05	Aug-03	Jan-04
824858603	Feb-03	Sep-04	Mar-04	Mar-04
825281203	Aug-02	Dec-02	Jan-04	Jan-04
829976703	Sep-03	Aug-04	Apr-04	Apr-04
831122803	Apr-03	Apr-05	Apr-04	Apr-04
831520404	Jan-02	Dec-06	Jan-04	Jan-04
831655203	Oct-02	Dec-06	Feb-04	Feb-04
832085105	Mar-02	Jul-06	Feb-04	Feb-04
837067003	Apr-03	Jun-07	Jan-04	Jan-04
839099502	Oct-02	Dec-05	Feb-04	Feb-04
840610703	Jan-03	Mar-07	Apr-04	Apr-04
840648902	Feb-03	Jan-08	Apr-04	Apr-04
841028902	Jul-02	Sep-06	Apr-04	Apr-04
841238902	Feb-04	May-04	Apr-04	Apr-04
843015804	Nov-03	Dec-05	Apr-04	Apr-04
846692403	Feb-02	Dec-06	Feb-04	Feb-04
846783602	Jun-02	Dec-06	Jan-04	Jan-04
846798303	Mar-02	Dec-06	Mar-04	Mar-04
847218903	May-03	Dec-06	Mar-04	Mar-04
847477003	May-02	Dec-06	Apr-04	Apr-04
847823603	Oct-03	Feb-05	Feb-04	Feb-04
848213203	Oct-02	Dec-06	Mar-04	Mar-04
848720803	Jan-03	Dec-06	Apr-04	Apr-04
848768604	Sep-02	Dec-06	Mar-04	Mar-04
849840604	Jul-02	Dec-06	Feb-04	Feb-04
850065605	Apr-02	Dec-06	Mar-04	Mar-04
867759403	Feb-04	Sep-04	Apr-04	Apr-04
875755403	Mar-03	Jun-07	Mar-04	Mar-04
875795602	Mar-03	Feb-08	Apr-04	Apr-04
876090403	Mar-03	Feb-08	Feb-04	Feb-04
884632602	Jul-03	Mar-04	Feb-04	Feb-04
884845202	Apr-03	Dec-04	May-04	May-04
886448703	Jul-03	Dec-05	Feb-04	Feb-04
901283403	Oct-02	Jun-03	Mar-04	Mar-04
903102702	Feb-04	Aug-04	May-04	May-04
903842604	Jan-03	Jan-08	Mar-04	Mar-04
965170503	Jan-03	Dec-05	Mar-04	Mar-04
968510402	Feb-04	Jan-09	Apr-04	Apr-04
973671504	May-03	Apr-08	Feb-04	Feb-04
1057586902	Mar-03	Feb-08	Apr-04	Apr-04
1061076104	Mar-03	Dec-05	Feb-04	Feb-04
1066110302	Apr-03	Jul-06	Mar-04	Mar-04
1067372003	Nov-03	Nov-06	Feb-04	Feb-04
1067383403	May-03	Apr-08	Mar-04	Mar-04
1069284403	Nov-03	Jun-06	Jan-04	Jan-04
1070098202	Jun-03	May-08	Mar-04	Mar-04
1074110404	Apr-03	Jul-05	Feb-04	Feb-04
1081633103	Jul-03	Nov-04	Apr-04	Apr-04
1083753303	Jul-03	Nov-05	Feb-04	Feb-04
1099872603	Jan-03	Jul-05	Mar-04	Mar-04
1140216702	Jul-03	Oct-04	Feb-04	Feb-04
1140409602	Sep-03	Apr-04	Mar-04	Mar-04
1140856103	Oct-03	Dec-04	Mar-04	Mar-04
1148431603	Mar-03	Dec-04	Feb-04	Feb-04
25004382205	Nov-03	Jan-06	Feb-04	Feb-04
25005998203	Nov-03	Jan-08	Mar-04	Mar-04
25011946103	Mar-03	Dec-04	Jan-04	Jan-04
25012381203	Jun-03	Dec-04	Jan-04	Jan-04
25013722803	May-03	Dec-04	Jan-04	Jan-04
25016655704	Feb-03	Dec-04	Jan-04	Jan-04
25026026903	Jan-03	Dec-06	Mar-04	Mar-04
25026990002	Apr-03	Mar-08	Mar-04	Mar-04
25028645904	Mar-04	Dec-06	Mar-04	Mar-04
25034379403	Jun-03	May-08	Feb-04	Feb-04
25039728203	Jun-03	May-04	Mar-04	Mar-04
25045044902	Mar-03	Feb-08	Mar-04	Mar-04
25046530904	Jan-03	Aug-05	Feb-04	Feb-04
25047316403	Mar-03	Sep-05	Mar-04	Mar-04
25053049804	Jun-03	May-08	Feb-04	Feb-04
25053882503	Jan-03	Apr-04	Feb-04	Feb-04
25055191303	May-03	Dec-04	Mar-04	Mar-04
25055802102	Jan-04	Dec-08	Mar-04	Mar-04
25058973204	Mar-03	Jun-04	Feb-04	Feb-04
25065007902	Mar-03	Nov-03	Mar-04	Mar-04
25067579003	Jul-03	Jun-08	Jun-04	Jun-04
25071958904	May-03	Dec-05	Jan-04	Jan-04
25075965503	Jan-03	Dec-05	Feb-04	Feb-04
25078341602	Jan-03	Jun-07	Apr-04	Apr-04
25086052404	May-03	Jan-06	Jun-03	Feb-04
25086214703	Jul-03	Dec-06	Mar-04	Mar-04
25093351503	Apr-04	Mar-09	May-04	May-04
25096917002	Jan-03	Jan-06	May-04	May-04
25097841703	Mar-03	Aug-05	Mar-04	Mar-04
25100245403	Jun-03	Jul-06	Apr-04	Apr-04
25101465405	Jan-04	Jun-06	Mar-04	Mar-04
25107939202	Mar-03	Dec-05	Feb-04	Feb-04
25108505603	Jan-03	Jan-08	Nov-03	Feb-04
25116053404	Dec-03	Dec-05	Apr-04	Apr-04
25117095703	Jul-03	Aug-04	Feb-04	Feb-04
25117940605	Jun-03	Jun-08	Feb-04	Feb-04
25119391703	Mar-03	Mar-08	Mar-04	Mar-04
25119784003	Jun-03	Jun-08	Apr-04	Apr-04
25126548003	Mar-03	Dec-05	Feb-04	Feb-04
25130489603	Jun-03	Jun-05	Mar-04	Mar-04
25131483203	Jun-03	Dec-04	Mar-04	Mar-04
25131494303	Jan-03	Dec-04	Mar-04	Mar-04
25133247104	Apr-03	Dec-05	May-03	Jan-04
25134212703	Mar-03	Dec-05	Feb-04	Feb-04
25137988104	Oct-03	Oct-08	Mar-04	Mar-04
25143289504	May-03	Dec-06	Mar-04	Mar-04
25144353202	Feb-04	Feb-08	Mar-04	Mar-04
25145835903	Feb-04	Dec-06	Mar-04	Mar-04
25146861803	Sep-03	Mar-06	Mar-04	Mar-04
25147476003	Apr-03	Sep-05	Mar-04	Mar-04
25148418504	Jan-03	Dec-06	Mar-04	Mar-04
25148539404	Sep-03	Dec-06	Apr-04	Apr-04
25152029803	Apr-03	Jun-04	Apr-04	Apr-04
25155215504	Aug-03	Sep-05	Mar-04	Mar-04
25162163003	Aug-03	Dec-04	May-04	May-04
25173077102	May-03	Aug-05	Feb-04	Feb-04
25175183703	Jun-03	Aug-04	Mar-04	Mar-04
25175218903	May-03	Mar-07	Feb-04	Feb-04
25180283203	Oct-03	Sep-08	Apr-04	Apr-04
25183305505	May-03	May-08	Mar-04	Mar-04
25185953403	Jan-03	May-05	May-04	May-04
25189745204	May-03	Apr-05	Jan-04	Jan-04
25190562503	Dec-03	Mar-04	Jan-04	Jan-04
25193405202	Apr-03	Dec-06	Jan-04	Jan-04
25194754103	Mar-03	Dec-04	Feb-04	Feb-04
25197683803	Jan-03	Oct-04	Jan-04	Jan-04
25198268004	Dec-03	Mar-04	Feb-04	Feb-04
25198399803	Sep-03	Dec-04	Apr-04	Apr-04
25199065805	Jun-03	Oct-04	Apr-04	Apr-04
25200077703	Mar-03	Mar-08	Jan-04	Feb-04
25200443403	Jun-03	Dec-06	Feb-04	Feb-04
25200644303	Dec-03	Mar-04	Jan-04	Jan-04
25204450503	Apr-03	Dec-04	Feb-04	Feb-04
25214535502	Jul-03	Nov-04	Jan-04	Jan-04
25215447903	Aug-03	Dec-06	Feb-04	Feb-04
25215954803	Feb-03	Feb-04	Feb-04	Feb-04
25238569703	Mar-03	Jun-05	Mar-04	Mar-04
25243185002	Sep-03	Dec-04	Apr-04	Apr-04
25249437905	Feb-03	Apr-07	May-04	May-04
25249610703	Nov-03	Dec-06	May-04	May-04
25250688302	Dec-03	Aug-06	Mar-04	Mar-04
25251136503	Mar-03	Feb-08	Aug-03	Apr-04
25253617003	Feb-03	Jan-08	Mar-04	Mar-04
25254380603	Sep-03	Dec-06	Mar-04	Mar-04
25438536003	Nov-03	Dec-04	Feb-04	Feb-04
25440921803	May-03	Dec-04	Apr-04	Apr-04
25452938703	Apr-03	May-03	Apr-04	Apr-04
25551652403	Oct-03	Dec-04	Feb-04	Feb-04
25554128903	Jan-03	Dec-05	Feb-04	Feb-04
25571438703	May-03	Dec-05	Jun-04	Jun-04
25577267303	Feb-03	Dec-05	Mar-04	Mar-04
25592305503	Apr-03	Dec-05	Feb-04	Feb-04
25595076303	Apr-03	Dec-05	May-04	May-04
25598642502	Apr-04	Nov-04	May-04	May-04
25601234802	May-03	Dec-05	Mar-04	Mar-04
25607260803	Mar-03	Jan-05	Feb-04	Feb-04
25611757403	Mar-03	Apr-03	Jan-04	Jan-04
25613952403	Jun-03	Dec-05	Jan-04	Jan-04
25616409503	May-03	Dec-05	Jan-04	Jan-04
25618771804	Jan-03	Dec-05	Feb-04	Feb-04
25618828502	Jan-04	Jan-05	Feb-04	Feb-04
25628552203	Mar-03	Dec-05	Apr-04	Apr-04
25636042805	Aug-03	Dec-05	Jan-04	Jan-04
25648267903	Mar-03	Dec-05	Feb-04	Feb-04
25660470302	Apr-03	Dec-05	Feb-04	Feb-04
25662147503	Aug-03	May-04	Mar-04	Mar-04
25702157605	Jan-04	Dec-04	Feb-04	Feb-04
25704499902	Aug-03	Aug-05	Feb-04	Feb-04
28951304	Apr-03	Apr-08	Mar-05	Mar-05
30549704	Jan-04	Jun-06	Mar-05	Mar-05
32171005	Apr-04	Mar-09	Apr-05	Apr-05
33558006	Apr-01	Mar-06	Mar-05	Mar-05																																											1	1	1
33785304	Mar-04	Mar-09	Apr-05	Apr-05
49025603	May-00	Jun-04	May-05	May-05																																1	1	1	1	1	1	1	1	1	1	1	1	1	1
56490003	Oct-02	Sep-03	Mar-05	Mar-05
56490004	Jun-04	Aug-06	Apr-05	Apr-05
99958505	Jan-04	Dec-08	Mar-05	Mar-05
103024203	Sep-03	Sep-08	Apr-05	Apr-05
103517503	Apr-03	Aug-07	Apr-05	Apr-05
105590804	Mar-02	Jun-04	Mar-05	Mar-05
106614205	Sep-03	Sep-08	Jun-05	Jun-05
113071003	Dec-03	Dec-08	May-05	May-05
113310806	Nov-02	Oct-07	Mar-05	Mar-05
113340903	Sep-03	Aug-08	Mar-05	Mar-05
124622104	Sep-02	Sep-07	Apr-05	Apr-05
136788004	Jul-04	Jun-09	Jun-05	Jun-05
136904504	Apr-02	Aug-05	Apr-05	Apr-05
138883806	Jul-03	Jul-08	Apr-05	Apr-05
138883807	Dec-04	Dec-09	Mar-05	Mar-05
141760504	Apr-04	Mar-09	Apr-05	Apr-05
142858004	Dec-03	Dec-08	Apr-05	Apr-05
144457603	Jun-04	Jun-09	Mar-05	Mar-05
157478105	Nov-03	Mar-06	May-05	May-05
158616504	Feb-03	Apr-06	Feb-05	Feb-05
159800104	Nov-03	Oct-08	Mar-05	Mar-05
160257006	Feb-04	Jan-09	Mar-05	Mar-05
160834205	Oct-03	Jul-05	Nov-04	Mar-05
161214105	Feb-05	Jan-08	Jun-05	Jun-05
162596505	Dec-02	Dec-07	Feb-05	Feb-05
175953804	Jan-04	Jan-09	Apr-05	Apr-05
177498303	Jun-01	Jun-06	Apr-05	Apr-05
183768206	Feb-04	Feb-09	Mar-05	Mar-05
187634502	Oct-01	Sep-06	Mar-05	Mar-05
200226804	Oct-03	Oct-08	Mar-05	Mar-05
201057003	Aug-03	Jul-08	May-05	May-05
213310905	Dec-04	Dec-09	May-05	May-05
215781104	Apr-03	Mar-05	Mar-05	Mar-05
217209004	Dec-03	Dec-08	Mar-05	Mar-05
217582806	May-03	Apr-08	Apr-05	Apr-05
218315203	Dec-00	Nov-05	May-05	May-05																																							1	1	1	1	1	1	1
218989505	Sep-03	Sep-08	Apr-05	Apr-05
221506903	Mar-03	Jan-08	Mar-05	Mar-05
225210904	Sep-03	Aug-08	Apr-05	Apr-05
227786005	Dec-00	Dec-05	Feb-05	Feb-05																																								1	1	1	1	1	1
227786006	May-03	May-08	Feb-05	Feb-05
228149503	Apr-01	Mar-06	Feb-05	Feb-05																																											1	1	1
228438803	Feb-03	Feb-08	Mar-05	Mar-05
229370903	Jun-00	Jun-05	Feb-05	Feb-05																																		1	1	1	1	1	1	1	1	1	1	1	1
230258704	Jul-01	Jun-06	Mar-05	Mar-05
232302004	Jul-03	Jul-08	May-05	May-05
240041404	Dec-02	May-05	Apr-05	Apr-05
241114004	Jul-03	Jul-05	Apr-05	Apr-05
241212303	Feb-04	Feb-09	Mar-05	Mar-05
253389504	Apr-02	Apr-07	Apr-05	Apr-05
256663503	Nov-03	Sep-04	Apr-05	Apr-05
258464903	Jan-03	Dec-07	Apr-05	Apr-05
258781705	Nov-02	Oct-07	Mar-05	Mar-05
[truncated: 1,363 more rows]
[truncated: 178 more columns]
