# Supplementary material for: Annual changes in rotavirus hospitalization rates before and after rotavirus vaccine implementation in the United States
Source: PLoS One. 2018 Feb 14;13(2):e0191429. doi: 10.1371/journal.pone.0191429 (PMC5812572; doi:10.1371/journal.pone.0191429)
Supplement: S1 Table — Data file for Marketscan rotavirus and acute gastroenteritis hospitalization codes, 2002–2015. (ZIP) [file pone.0191429.s001.zip › agesurvival.csv]

Enrolid	dob	end_date	admdate_g	admdate_r	rv_date1	rv_date2	rv_date3	month1	month2	month3	month4	month5	month6	month7	month8	month9	month10	month11	month12	month13	month14	month15	month16	month17	month18	month19	month20	month21	month22	month23	month24	month25	month26	month27	month28	month29	month30	month31	month32	month33	month34	month35	month36	month37	month38	month39	month40	month41	month42
4305804	Aug-98	Dec-98	Aug-98											1	1	1	1	1	1																									1	1	1	1	1	1
4422404	May-98	Dec-98	Dec-98	Dec-98								1	1	1	1	1	1	1	1																									1	1	1	1	1	1
4966004	Mar-02	Dec-02	Dec-02
9118605	Sep-06	Sep-11	Oct-06		Feb-07	Mar-07	Apr-07
13640203	Mar-00	Feb-05	Nov-02																													1	1	1	1	1	1	1	1	1	1	1	1	1	1	1	1	1	1
13733306	Apr-98	Mar-03	Nov-00								1	1	1	1	1	1	1	1	1	1	1	1	1	1	1	1	1	1	1	1	1	1	1	1	1	1	1	1	1	1	1	1	1	1	1	1	1	1	1
14170405	Oct-03	Sep-08	Dec-03
14480506	Jan-03	Dec-07	Jul-03
15399604	Aug-06	Jul-11	Sep-09
19747003	Apr-98	Mar-03	Dec-02								1	1	1	1	1	1	1	1	1	1	1	1	1	1	1	1	1	1	1	1	1	1	1	1	1	1	1	1	1	1	1	1	1	1	1	1	1	1	1
22173003	Apr-00	Dec-03	Oct-02																																1	1	1	1	1	1	1	1	1	1	1	1	1	1	1
22624204	Jun-02	Dec-03	Dec-02
22651304	Aug-98	Oct-99	Sep-98												1	1	1	1	1	1	1	1	1	1	1	1	1	1	1
22652403	Feb-98	Jan-03	Aug-00						1	1	1	1	1	1	1	1	1	1	1	1	1	1	1	1	1	1	1	1	1	1	1	1	1	1	1	1	1	1	1	1	1	1	1	1	1	1	1	1	1
24866604	Dec-99	Dec-03	Jul-00																													1	1	1	1	1	1	1	1	1	1	1	1	1	1	1	1	1	1
25106904	Dec-01	Dec-03	Nov-02
25493604	Jul-01	Dec-03	Oct-02
25518403	Jun-98	Jun-99	Aug-02											1	1	1	1	1	1	1	1	1	1	1	1
25729203	Jul-01	Jun-03	Oct-02
26982705	Jan-98	Sep-00	Nov-99					1	1	1	1	1	1	1	1	1	1	1	1	1	1	1	1	1	1	1	1	1	1	1	1	1	1	1	1	1	1	1	1	1
27179104	Jul-04	Aug-05	Jul-04
27348305	Nov-02	Nov-07	Aug-05
27454904	May-01	Apr-06	Aug-04																																												1	1	1
27593706	May-04	May-09	Sep-04
27682704	Jun-98	May-03	Oct-98										1	1	1	1	1	1	1	1	1	1	1	1	1	1	1	1	1	1	1	1	1	1	1	1	1	1	1	1	1	1	1	1	1	1	1	1	1
27737406	Mar-00	Mar-05	Oct-01																																1	1	1	1	1	1	1	1	1	1	1	1	1	1	1
27786303	Oct-02	Dec-05	Dec-04	Dec-04
27817503	Aug-98	Jul-03	Jul-03												1	1	1	1	1	1	1	1	1	1	1	1	1	1	1	1	1	1	1	1	1	1	1	1	1	1	1	1	1	1	1	1	1	1	1
28021903	Mar-00	Mar-05	Dec-01																																1	1	1	1	1	1	1	1	1	1	1	1	1	1	1
28145306	Jan-11	Jun-15	Jul-11
28158503	Sep-00	Aug-05	Dec-00																																					1	1	1	1	1	1	1	1	1	1
28241605	Feb-00	Jan-05	Nov-00																														1	1	1	1	1	1	1	1	1	1	1	1	1	1	1	1	1
28989005	Jan-10	Dec-14	Oct-12		Mar-10	May-10	Jul-10
29083107	Feb-00	Jan-05	Aug-01																														1	1	1	1	1	1	1	1	1	1	1	1	1	1	1	1	1
29215503	Aug-01	Jul-06	Sep-01
29371604	Sep-00	Sep-05	Oct-00																																						1	1	1	1	1	1	1	1	1
29739504	Aug-06	Jul-11	Jul-07		Oct-06	Dec-06	Feb-07
29768609	Jun-98	Jan-00	Oct-98										1	1	1	1	1	1	1	1	1	1	1	1	1	1	1	1	1	1	1	1
29894306	Apr-07	Apr-12	Jul-08		May-07
29936905	Jun-98	Jun-03	Nov-99											1	1	1	1	1	1	1	1	1	1	1	1	1	1	1	1	1	1	1	1	1	1	1	1	1	1	1	1	1	1	1	1	1	1	1	1
30021703	Oct-99	Sep-04	Jul-02																										1	1	1	1	1	1	1	1	1	1	1	1	1	1	1	1	1	1	1	1	1
30357802	Dec-00	Dec-02	Jul-05																																								1	1	1	1	1	1	1
30551903	Jul-98	Sep-98	Aug-98											1	1	1
30712204	Mar-99	Feb-04	Dec-02																			1	1	1	1	1	1	1	1	1	1	1	1	1	1	1	1	1	1	1	1	1	1	1	1	1	1	1	1
30790704	May-04	May-09	Jul-05	Jul-05
30870002	Apr-03	Feb-08	Aug-03
31160604	Aug-99	Jul-04	Aug-99																								1	1	1	1	1	1	1	1	1	1	1	1	1	1	1	1	1	1	1	1	1	1	1
31227404	Nov-98	Oct-03	Nov-99															1	1	1	1	1	1	1	1	1	1	1	1	1	1	1	1	1	1	1	1	1	1	1	1	1	1	1	1	1	1	1	1
31379502	Apr-98	Mar-03	Jul-98								1	1	1	1	1	1	1	1	1	1	1	1	1	1	1	1	1	1	1	1	1	1	1	1	1	1	1	1	1	1	1	1	1	1	1	1	1	1	1
31491405	May-11	Jun-15	Jul-12		Jul-11	Sep-11	Dec-11
31767405	Jul-03	Jul-08	Jul-03
31872703	Aug-99	Jul-04	Nov-01																								1	1	1	1	1	1	1	1	1	1	1	1	1	1	1	1	1	1	1	1	1	1	1
31994204	Aug-99	Jul-04	Dec-00	Dec-00																							1	1	1	1	1	1	1	1	1	1	1	1	1	1	1	1	1	1	1	1	1	1	1
32251909	Jul-06	Jun-11	Oct-10
32781806	Jan-98	Dec-02	Jul-98					1	1	1	1	1	1	1	1	1	1	1	1	1	1	1	1	1	1	1	1	1	1	1	1	1	1	1	1	1	1	1	1	1	1	1	1	1	1	1	1	1	1
33169104	Oct-06	Oct-11	Jul-07
33192504	Mar-01	May-05	Oct-02																																												1	1	1
33508905	Jul-99	Jun-04	Dec-00																							1	1	1	1	1	1	1	1	1	1	1	1	1	1	1	1	1	1	1	1	1	1	1	1
33630507	Aug-98	Jul-03	Aug-98											1	1	1	1	1	1	1	1	1	1	1	1	1	1	1	1	1	1	1	1	1	1	1	1	1	1	1	1	1	1	1	1	1	1	1	1
33640904	Sep-02	Sep-07	Aug-03
33670806	Sep-99	Jun-01	Oct-00																										1	1	1	1	1	1	1	1	1	1	1	1	1	1	1	1	1	1	1	1	1
33789908	Jan-08	Dec-12	Nov-08		Feb-08	Apr-08
33798503	Feb-98	Jan-03	Aug-01						1	1	1	1	1	1	1	1	1	1	1	1	1	1	1	1	1	1	1	1	1	1	1	1	1	1	1	1	1	1	1	1	1	1	1	1	1	1	1	1	1
48444104	Apr-99	Dec-01	Jul-03																				1	1	1	1	1	1	1	1	1	1	1	1	1	1	1	1	1	1	1	1	1	1	1	1	1	1	1
48502804	May-02	Apr-07	Aug-02
48693811	Jan-04	Dec-08	Aug-07
50290706	Apr-07	Mar-12	Sep-09
50923905	Mar-03	Mar-08	Jul-06
51243404	Mar-00	Jun-03	Jul-00	Jan-01																															1	1	1	1	1	1	1	1	1	1	1	1	1	1	1
51294304	Feb-98	Sep-00	Nov-98						1	1	1	1	1	1	1	1	1	1	1	1	1	1	1	1	1	1	1	1	1	1	1	1	1	1	1	1	1	1	1	1		1	1	1	1	1	1	1	1
51353804	May-05	Apr-10	Aug-06
53069504	Jun-02	Jun-07	Nov-03
53524204	Mar-07	Feb-12	Dec-07
54166604	Nov-01	Oct-06	Nov-05
54643004	May-04	Apr-09	Nov-07
55649406	Sep-01	Sep-06	Sep-01
55706503	Jul-98	Jun-03	Jul-98											1	1	1	1	1	1	1	1	1	1	1	1	1	1	1	1	1	1	1	1	1	1	1	1	1	1	1	1	1	1	1	1	1	1	1	1
56280804	Mar-98	Mar-03	Jul-00								1	1	1	1	1	1	1	1	1	1	1	1	1	1	1	1	1	1	1	1	1	1	1	1	1	1	1	1	1	1	1	1	1	1	1	1	1	1	1
56363603	Jul-04	Aug-07	Jul-06
67618706	Jun-98	Dec-98	Sep-98											1	1	1	1	1	1
83776404	Jul-98	Dec-98	Jul-98											1	1	1	1	1	1
85546104	Jul-98	Jun-03	Nov-98											1	1	1	1	1	1	1	1	1	1	1	1	1	1	1	1	1	1	1	1	1	1	1	1	1	1	1	1	1	1	1	1	1	1	1	1
93474703	Sep-01	Mar-03	Aug-02
93477204	Aug-06	Jul-11	Sep-10		Oct-06	Dec-06	Feb-07
93478506	Jun-99	May-04	Oct-00																						1	1	1	1	1	1	1	1	1	1	1	1	1	1	1	1	1	1	1	1	1	1	1	1	1
93481405	May-98	Apr-03	Jul-99									1	1	1	1	1	1	1	1	1	1	1	1	1	1	1	1	1	1	1	1	1	1	1	1	1	1	1	1	1	1	1	1	1	1	1	1	1	1
98286005	Aug-00	Jul-05	Jul-02																																				1	1	1	1	1	1	1	1	1	1	1
98317203	Apr-04	Nov-07	Dec-08
98931805	Jul-01	Sep-02	Aug-01
99018604	Jun-03	Jun-08	Dec-05
99085703	Jul-01	Jun-06	Dec-05
99376904	Mar-00	Mar-05	Dec-03																																1	1	1	1	1	1	1	1	1	1	1	1	1	1	1
99716503	Feb-04	Jan-09	Sep-05
99810405	Aug-08	Oct-08	Dec-08	Dec-08	Oct-08	Dec-08	Feb-09
100645305	Feb-99	Jan-04	Sep-99																		1	1	1	1	1	1	1	1	1	1	1	1	1	1	1	1	1	1	1	1	1	1	1	1	1	1	1	1	1
100732507	Mar-01	Mar-06	Nov-02																																												1	1	1
100885303	Sep-98	Jun-99	Oct-98														1	1	1	1	1	1	1	1	1
102102505	Mar-02	May-05	Aug-02
102272306	Jun-98	Dec-98	Jul-98											1	1	1	1	1	1								1	1	1	1	1	1	1	1
103333805	Mar-03	Mar-08	Nov-03
105251206	Oct-05	Oct-10	Dec-05
105402305	Apr-99	Mar-04	Sep-00																				1	1	1	1	1	1	1	1	1	1	1	1	1	1	1	1	1	1	1	1	1	1	1	1	1	1	1
105527404	Dec-03	Dec-08	Dec-04
105714205	Jul-00	Dec-02	Oct-00																																			1	1	1	1	1	1	1	1	1	1	1	1
106698803	Dec-99	Dec-04	Nov-02																													1	1	1	1	1	1	1	1	1	1	1	1	1	1	1	1	1	1
108501206	Apr-01	Dec-01	Jul-01																																												1	1	1
108598304	Sep-01	Feb-04	Nov-01
110689906	Mar-04	Mar-09	Dec-04
110939105	Oct-98	Dec-98	Nov-98														1	1	1
111307705	Jul-01	Jun-06	Jul-01
111722903	Jun-99	Dec-00	Nov-00																							1	1	1	1	1	1	1	1	1	1	1	1	1	1	1	1	1	1
112897803	Sep-99	Sep-04	Oct-99																										1	1	1	1	1	1	1	1	1	1	1	1	1	1	1	1	1	1	1	1	1
112981704	Sep-06	Sep-11	Oct-07
113120604	Jun-07	May-12	Sep-07	Sep-07	Aug-07	Nov-07	Jan-08
113429204	Apr-99	Mar-04	Dec-00																				1	1	1	1	1	1	1	1	1	1	1	1	1	1	1	1	1	1	1	1	1	1	1	1	1	1	1
113448804	Jan-00	Dec-04	Dec-04																													1	1	1	1	1	1	1	1	1	1	1	1	1	1	1	1	1	1
116447103	Jan-08	Aug-09	Nov-08	Nov-08
116447104	Jan-08	Aug-09	Nov-08
117238404	Apr-03	Mar-08	Jul-03
117479606	Nov-01	Dec-01	Nov-01
117542903	Jan-03	Feb-06	Nov-03	Nov-03
119370603	Sep-98	Mar-01	Oct-00													1	1	1	1	1	1	1	1	1	1	1	1	1	1	1	1	1	1	1	1	1	1	1	1	1	1	1	1	1	1	1
121570004	Sep-01	Dec-02	Aug-02
123058306	Jun-98	Dec-00	Jul-98											1	1	1	1	1	1	1	1	1	1	1	1	1	1	1	1	1	1	1	1	1	1	1	1	1	1	1	1	1	1
123393603	Nov-01	Oct-06	Dec-05
124057103	Dec-00	Dec-05	Dec-01	Dec-01																																								1	1	1	1	1	1
124167605	Jul-00	Dec-01	Jul-00																																			1	1	1	1	1	1	1	1	1	1	1	1
124281205	Nov-07	Nov-12	Dec-08		Feb-08	Apr-08	Jun-08
124345303	Sep-01	Jan-06	Sep-01
124803404	Feb-03	Jan-08	Dec-03
125355005	Jun-99	Mar-00	Sep-00																							1	1	1	1	1	1	1	1	1			1	1	1	1	1	1	1
125400104	Mar-98	Dec-98	Dec-98								1	1	1	1	1	1	1	1	1
127505505	Oct-07	Sep-12	Dec-07
127541703	May-99	Apr-04	Jul-01																					1	1	1	1	1	1	1	1	1	1	1	1	1	1	1	1	1	1	1	1	1	1	1	1	1	1
127543004	Mar-01	Mar-06	Dec-01																																												1	1	1
127605506	Nov-07	Oct-12	Dec-08		Jan-08	Mar-08	Jun-08
127674704	Jan-10	Oct-14	Nov-10		Apr-10
127867702	Jun-06	May-11	Aug-06
127876803	Apr-99	Sep-02	Aug-99																				1	1	1	1	1	1	1	1	1	1	1	1	1	1	1	1	1	1	1	1	1	1	1	1	1	1	1
127999503	Aug-99	Jul-04	Nov-00																								1	1	1	1	1	1	1	1	1	1	1	1	1	1	1	1	1	1	1	1	1	1	1
128093703	Sep-02	Sep-07	Dec-06
128147103	Jun-05	Aug-05	Dec-09
128183803	Jun-00	Jun-05	Aug-00																																			1	1	1	1	1	1	1	1	1	1	1	1
128352404	Jul-00	Jun-05	Dec-02																																	1	1	1	1	1	1	1	1	1	1	1	1	1	1
129654904	Jul-01	Sep-03	Nov-01
129820410	Jan-03	Aug-04	Nov-03
129824603	Dec-01	Nov-06	Jul-06
129829003	Mar-02	Feb-07	Oct-02
130048803	Aug-98	Sep-98	Sep-98												1	1				1	1	1	1	1	1	1	1	1	1	1	1	1	1	1	1	1	1
130120404	Oct-06	Sep-11	Oct-07
130128504	Jul-99	Jun-04	Jul-00	Jul-00																						1	1	1	1	1	1	1	1	1	1	1	1	1	1	1	1	1	1	1	1	1	1	1	1
130151704	Aug-00	Jul-05	Sep-01																																				1	1	1	1	1	1	1	1	1	1	1
130227104	Jan-98	Sep-98	Oct-00					1	1	1	1	1	1	1	1	1				1	1	1	1	1	1	1	1	1	1	1	1	1	1	1	1	1	1	1	1	1	1	1	1	1	1	1	1	1	1
130235003	Jan-99	Dec-03	Sep-99																	1	1	1	1	1	1	1	1	1	1	1	1	1	1	1	1	1	1	1	1	1	1	1	1	1	1	1	1	1	1
130253704	Aug-98	Apr-00	Sep-98												1	1	1	1	1	1	1	1	1	1	1	1	1	1	1	1	1	1	1	1	1
130322504	May-04	Apr-09	Oct-06
131404805	Dec-04	Dec-09	Sep-05
131407503	Jan-01	Jul-02	Sep-01																																									1	1	1	1	1	1
131503805	Jun-05	Jun-10	Sep-08
131610104	Apr-00	Mar-05	Nov-02	Nov-02																															1	1	1	1	1	1	1	1	1	1	1	1	1	1	1
131799204	May-06	Apr-11	Oct-06
131805508	Feb-03	Apr-05	Oct-03
131902106	May-01	Sep-04	Oct-01	Feb-02																																												1	1
132009205	Oct-03	Jul-04	Dec-03
132117203	Jul-00	Jun-05	Oct-00																																			1	1	1	1	1	1	1	1	1	1	1	1
132118004	Mar-09	Dec-13	Oct-09
132153305	Dec-01	Nov-06	Nov-02
133345603	Feb-00	Jun-04	Dec-02																														1	1	1	1	1	1	1	1	1	1	1	1	1	1	1	1	1
133420803	Jun-98	May-03	Aug-98										1	1	1	1	1	1	1	1	1	1	1	1	1	1	1	1	1	1	1	1	1	1	1	1	1	1	1	1	1	1	1	1	1	1	1	1	1
133506204	Jun-08	May-13	Oct-09		Sep-08	Nov-08	Jan-09
133562604	Feb-09	Dec-09	Oct-09		Apr-09	Jul-09
134639802	May-05	May-10	Aug-05
135132003	Dec-99	Jun-03	Dec-99																												1	1	1	1	1	1	1	1	1	1	1	1	1	1	1	1	1	1	1
135203104	Aug-07	Jul-12	Aug-07		Oct-07	Nov-07	Jan-08
135215407	Oct-05	Sep-10	Dec-05
135435903	Dec-03	Nov-08	Sep-04
135562504	Jul-06	Jun-11	Sep-08
136449804	Sep-02	Aug-07	Oct-05
136670103	May-99	Apr-04	Aug-03																					1	1	1	1	1	1	1	1	1	1	1	1	1	1	1	1	1	1	1	1	1	1	1	1	1	1
136831506	Jul-02	Jun-07	Aug-06
136832205	Aug-00	Sep-04	Aug-00																																				1	1	1	1	1	1	1	1	1	1	1
136849005	May-99	Sep-99	Jul-02																					1	1	1	1	1							1	1	1	1	1	1	1	1	1	1	1	1	1	1	1
136862003	Jan-02	Dec-06	Dec-03
136926304	Jun-02	May-07	Oct-02
137063303	Sep-02	Aug-07	Aug-04
137072404	Aug-98	Jul-03	Nov-98												1	1	1	1	1	1	1	1	1	1	1	1	1	1	1	1	1	1	1	1	1	1	1	1	1	1	1	1	1	1	1	1	1	1	1
137208604	Nov-06	Oct-11	Aug-10
137211204	May-07	Apr-12	Sep-08
137556705	Jan-02	Sep-05	Dec-05
137852904	Feb-05	Feb-10	Sep-08
138146004	May-99	Apr-04	Jul-99																					1	1	1	1	1	1	1	1	1	1	1	1	1	1	1	1	1	1	1	1	1	1	1	1	1	1
138396905	Sep-02	Sep-07	Sep-04
138411403	Jul-99	Sep-00	Jul-99																							1	1	1	1	1	1	1	1	1	1	1	1	1	1	1
138520405	Jul-00	Sep-01	Oct-03																																			1	1	1	1	1	1	1	1	1	1	1	1
138669704	Mar-99	Feb-04	Dec-99																			1	1	1	1	1	1	1	1	1	1	1	1	1	1	1	1	1	1	1	1	1	1	1	1	1	1	1	1
138809305	Jun-03	Jun-08	Aug-03
139664004	Jul-04	Jul-09	Aug-04
139671404	Jun-02	May-07	Nov-03
139709203	Sep-02	Aug-07	Nov-04	Nov-04
139789106	Mar-02	Feb-07	Nov-03
139882807	Aug-09	Sep-11	Aug-09
139889803	Apr-99	Mar-04	Dec-03																				1	1	1	1	1	1	1	1	1	1	1	1	1	1	1	1	1	1	1	1	1	1	1	1	1	1	1
139909307	Dec-01	Dec-06	Oct-03
140001104	Oct-99	Sep-04	Sep-02																										1	1	1	1	1	1	1	1	1	1	1	1	1	1	1	1	1	1	1	1	1
140092804	Jul-99	Jun-04	Nov-99																							1	1	1	1	1	1	1	1	1	1	1	1	1	1	1	1	1	1	1	1	1	1	1	1
140145603	Mar-99	Feb-04	Oct-02																			1	1	1	1	1	1	1	1	1	1	1	1	1	1	1	1	1	1	1	1	1	1	1	1	1	1	1	1
140172406	May-01	Nov-05	Jul-03																																													1	1
140239904	Sep-02	Sep-07	Dec-02
140313404	May-05	May-10	Jul-05
141105904	Apr-99	Mar-04	Oct-99																				1	1	1	1	1	1	1	1	1	1	1	1	1	1	1	1	1	1	1	1	1	1	1	1	1	1	1
141230905	May-03	Apr-08	Nov-03
141339005	Jul-05	Jun-10	Aug-05
141643705	Feb-04	Feb-09	Dec-05	Dec-05
141645803	Apr-99	Sep-00	Jul-99																				1	1	1	1	1	1	1	1	1	1	1	1	1	1	1	1	1	1
141859904	May-01	Apr-06	Sep-01																																													1	1
141923903	Sep-98	Feb-03	Aug-00														1	1	1	1	1	1	1	1	1	1	1	1	1	1	1	1	1	1	1	1	1	1	1	1	1	1	1	1	1	1	1	1	1
141927004	May-02	Apr-07	Jul-06
142061803	Jan-98	Dec-02	Oct-98					1	1	1	1	1	1	1	1	1	1	1	1	1	1	1	1	1	1	1	1	1	1	1	1	1	1	1	1	1	1	1	1	1	1	1	1	1	1	1	1	1	1
142955706	Dec-01	Nov-06	Jul-04
143007904	Jul-01	Jun-06	Jul-05	Jul-05
143240004	Dec-98	Dec-99	Dec-98																1	1	1	1	1	1	1	1	1	1	1	1	1					1	1	1	1	1	1	1	1	1	1	1	1	1	1
143262404	Mar-07	Feb-12	Nov-11
143265004	Jun-98	May-03	Oct-98										1	1	1	1	1	1	1	1	1	1	1	1	1	1	1	1	1	1	1	1	1	1	1	1	1	1	1	1	1	1	1	1	1	1	1	1	1
143314604	Jun-03	Jun-08	Oct-03
143417205	Jul-98	Jun-00	Jul-98											1	1	1	1	1	1	1	1	1	1	1	1	1	1	1	1	1	1	1	1	1	1	1	1
143496804	May-05	May-10	Jul-05
143500404	Dec-03	Sep-07	Oct-04
143516304	Aug-07	Jul-12	Jul-08		Oct-07	Dec-07	Feb-08
144646704	Dec-99	Jan-04	Jul-01																												1	1	1	1	1	1	1	1	1	1	1	1	1	1	1	1	1	1	1
144659404	Feb-99	Jan-04	Aug-01																		1	1	1	1	1	1	1	1	1	1	1	1	1	1	1	1	1	1	1	1	1	1	1	1	1	1	1	1	1
144918004	Apr-06	Mar-11	Oct-08
146009503	Aug-04	Aug-09	Dec-06
146128204	Oct-00	Sep-05	Oct-03																																						1	1	1	1	1	1	1	1	1
147227003	Aug-98	Sep-00	Aug-98												1	1	1	1	1	1	1	1	1	1	1	1	1	1	1	1	1	1	1	1	1	1	1	1	1	1
147432404	Mar-02	Feb-07	Dec-02
148320405	Jun-05	May-09	Aug-06
148336106	Oct-03	Jul-04	Dec-03
153588904	Feb-03	Feb-04	Aug-03
154079803	Feb-01	May-04	Oct-02																																										1	1	1	1	1
154280203	May-02	Apr-07	Jul-02
155252505	Sep-05	Aug-10	Oct-05
155529103	Aug-04	Aug-09	Nov-06	Nov-06
157018303	Aug-99	Feb-01	Dec-00	Dec-00																								1	1	1	1	1	1	1	1	1	1	1	1	1	1	1	1	1	1
158412506	Aug-11	May-13	Sep-12		Oct-11	Jan-12	Apr-12
158642003	Nov-00	Feb-05	Aug-01																																							1	1	1	1	1	1	1	1
160834205	Oct-03	Jul-05	Nov-04	Mar-05
160849304	Feb-01	Dec-02	Oct-02																																											1	1	1	1
161014504	Apr-99	Apr-04	Jul-00																					1	1	1	1	1	1	1	1	1	1	1	1	1	1	1	1	1	1	1	1	1	1	1	1	1	1
161041903	Mar-98	Mar-03	Sep-02								1	1	1	1	1	1	1	1	1	1	1	1	1	1	1	1	1	1	1	1	1	1	1	1	1	1	1	1	1	1	1	1	1	1	1	1	1	1	1
161247304	Sep-98	Nov-00	Aug-03													1	1	1	1	1	1	1	1	1	1	1	1	1	1	1	1	1	1	1	1	1	1	1	1	1	1	1		1	1	1	1	1	1
161460105	Aug-99	Aug-04	Sep-00																									1	1	1	1	1	1	1	1	1	1	1	1	1	1	1	1	1	1	1	1	1	1
161883103	Jul-01	Jun-06	Nov-05
162554104	Mar-99	Jan-00	Aug-99																				1	1	1	1	1	1	1	1	1	1									1	1	1	1	1	1	1	1	1
167248803	Oct-99	Dec-99	Oct-99																										1	1	1							1	1	1	1	1	1
167269004	Sep-99	Dec-00	Sep-99																										1	1	1	1	1	1	1	1	1	1	1	1	1	1	1
168026804	May-99	Dec-03	Jul-99																					1	1	1	1	1	1	1	1	1	1	1	1	1	1	1	1	1	1	1	1	1	1	1	1	1	1
168051904	Nov-98	Oct-03	Dec-98															1	1	1	1	1	1	1	1	1	1	1	1	1	1	1	1	1	1	1	1	1	1	1	1	1	1	1	1	1	1	1	1
168079702	Jan-02	Dec-03	Oct-02
168694302	Dec-01	Dec-03	Nov-02
169083404	Nov-02	Dec-03	Nov-03
169126805	Apr-01	Dec-03	Oct-01																																												1	1	1
170120405	Jul-00	Jun-05	Sep-00																																			1	1	1	1	1	1	1	1	1	1	1	1
170171804	May-99	Apr-04	Dec-03																					1	1	1	1	1	1	1	1	1	1	1	1	1	1	1	1	1	1	1	1	1	1	1	1	1	1
170232104	Aug-00	Jul-05	Dec-03																																				1	1	1	1	1	1	1	1	1	1	1
170303505	Jan-04	Jan-09	Nov-06
170341402	May-98	Jul-99	Sep-98									1	1	1	1	1	1	1	1	1	1	1	1	1	1	1										1	1	1	1	1	1	1	1
170346204	Aug-04	Jul-09	Jul-05
170401407	Sep-00	Sep-05	Nov-01																																						1	1	1	1	1	1	1	1	1
170435404	Mar-01	Dec-04	Aug-02																																												1	1	1
170443704	Dec-07	Aug-12	Dec-07		Feb-08	Apr-08	Aug-08
170616004	Apr-08	Mar-13	Sep-12		Jun-08	Aug-08	Oct-08
170645803	Mar-00	Feb-05	Aug-01																															1	1	1	1	1	1	1	1	1	1	1	1	1	1	1	1
170945207	Dec-98	Dec-03	Dec-98																	1	1	1	1	1	1	1	1	1	1	1	1	1	1	1	1	1	1	1	1	1	1	1	1	1	1	1	1	1	1
170964903	Mar-99	Mar-04	Dec-02																				1	1	1	1	1	1	1	1	1	1	1	1	1	1	1	1	1	1	1	1	1	1	1	1	1	1	1
171778103	Apr-00	Mar-05	Jul-00																																1	1	1	1	1	1	1	1	1	1	1	1	1	1	1
171778104	Sep-02	Sep-07	Oct-02
171996302	Dec-00	Dec-03	Oct-02																																								1	1	1	1	1	1	1
172065905	Mar-99	Nov-03	Oct-99																				1	1	1	1	1	1	1	1	1	1	1	1	1	1	1	1	1	1	1	1	1	1	1	1	1	1	1
172524505	Apr-99	Mar-04	Oct-01																				1	1	1	1	1	1	1	1	1	1	1	1	1	1	1	1	1	1	1	1	1	1	1	1	1	1	1
172831803	Jun-04	Jun-09	Oct-07
172838204	Feb-02	Jan-07	Sep-02
172857202	Apr-02	Mar-07	Oct-02
172888102	Oct-08	Sep-13	Jul-09		Dec-08	Feb-09
172912204	May-98	Mar-99	Oct-98									1	1	1	1	1	1	1	1	1	1	1																			1	1	1
173189203	Nov-06	Nov-11	Oct-07		Jan-07	Mar-07	May-07
173472605	Nov-04	Oct-09	Nov-04
173634706	Apr-99	Mar-04	Dec-00																				1	1	1	1	1	1	1	1	1	1	1	1	1	1	1	1	1	1	1	1	1	1	1	1	1	1	1
174056504	Oct-03	Oct-08	Dec-03
174107303	Aug-09	Jun-14	Nov-10		Dec-09	Feb-10
174126605	Apr-02	Mar-07	Sep-06
174129904	Jun-99	May-04	Sep-99																						1	1	1	1	1	1	1	1	1	1	1	1	1	1	1	1	1	1	1	1	1	1	1	1	1
175289404	Feb-02	Jan-07	Dec-02
175734005	Jun-98	Jun-03	Dec-00											1	1	1	1	1	1	1	1	1	1	1	1	1	1	1	1	1	1	1	1	1	1	1	1	1	1	1	1	1	1	1	1	1	1	1	1
175768303	Oct-98	Oct-03	Aug-01															1	1	1	1	1	1	1	1	1	1	1	1	1	1	1	1	1	1	1	1	1	1	1	1	1	1	1	1	1	1	1	1
175796903	Nov-99	Nov-04	Sep-04																												1	1	1	1	1	1	1	1	1	1	1	1	1	1	1	1	1	1	1
176279903	Aug-11	Dec-12	Sep-11		Oct-11	Jan-12
177702604	May-99	Apr-00	Jul-99																						1	1	1	1	1	1	1	1	1	1	1
185922303	Sep-99	Sep-00	Oct-99																										1	1	1	1	1	1	1	1	1	1	1	1
185996903	Jul-01	Dec-01	Dec-01
187515004	Mar-07	Sep-08	Aug-07
187638303	Nov-99	Sep-01	Nov-00	Nov-00																										1	1	1	1	1	1	1	1	1	1	1	1	1	1	1	1	1	1	1	1
187707705	Aug-12	Oct-13	Jul-13		Oct-12	Dec-12	Feb-13
187770708	Oct-05	Nov-06	Oct-05
187800505	Aug-08	Jul-13	Aug-12
188408802	May-99	Apr-04	Dec-00	Dec-00																				1	1	1	1	1	1	1	1	1	1	1	1	1	1	1	1	1	1	1	1	1	1	1	1	1	1
188448403	Apr-99	Mar-00	Nov-99																				1	1	1	1	1	1	1	1	1	1	1	1		1	1	1	1	1	1	1	1	1	1	1	1	1	1
188523804	Apr-99	Mar-04	Dec-00																				1	1	1	1	1	1	1	1	1	1	1	1	1	1	1	1	1	1	1	1	1	1	1	1	1	1	1
188645405	Feb-12	Jun-15	Sep-15		Mar-12	Nov-12
188977504	Jun-99	Jun-01	Dec-00	Dec-00																						1	1	1	1	1	1	1	1	1	1	1	1	1	1	1	1	1	1	1	1	1	1	1	1
189186402	Dec-01	Jun-04	Nov-03	Nov-03
189251903	Jul-05	Nov-06	Sep-05
189468502	Jul-99	Jun-04	Sep-99																							1	1	1	1	1	1	1	1	1	1	1	1	1	1	1	1	1	1	1	1	1	1	1	1
190409004	Mar-05	Nov-06	Nov-08
190475402	Sep-98	Sep-03	Oct-99														1	1	1	1	1	1	1	1	1	1	1	1	1	1	1	1	1	1	1	1	1	1	1	1	1	1	1	1	1	1	1	1	1
190891303	Jul-02	Nov-06	Dec-04
190980903	Dec-99	Dec-00	Sep-00																												1	1	1	1	1	1	1	1	1	1	1	1	1
192014703	Dec-01	Sep-03	Sep-05
192122903	Oct-99	Sep-04	Dec-00	Dec-00																									1	1	1	1	1	1	1	1	1	1	1	1	1	1	1	1	1	1	1	1	1
192345704	Apr-07	Apr-12	Jul-07
192427403	Mar-06	Nov-06	Nov-08	Nov-08
192443904	Dec-98	Dec-00	Nov-99																	1	1	1	1	1	1	1	1	1	1	1	1	1	1	1	1	1	1	1	1	1	1	1	1
192561204	Apr-06	Nov-06	Dec-08	Dec-08
192566806	Apr-01	Mar-06	Sep-02																																												1	1	1
192583004	Jun-01	Dec-02	Oct-01																																												1	1	1
192787405	Jun-03	Nov-06	Aug-03
192840202	Mar-98	Mar-03	Aug-98								1	1	1	1	1	1	1	1	1	1	1	1	1	1	1	1	1	1	1	1	1	1	1	1	1	1	1	1	1	1	1	1	1	1	1	1	1	1	1
192841703	Apr-06	Oct-06	Sep-06		Jun-06	Oct-06	Nov-06
193914606	Apr-01	Mar-06	Sep-02	Sep-02																																											1	1	1
193967002	Jun-99	Dec-00	Sep-99																							1	1	1	1	1	1	1	1	1	1	1	1	1	1	1	1	1	1
194081603	Jul-01	May-06	Jul-03																																												1	1	1
194238902	Sep-08	Sep-13	Dec-09		Nov-08	Jan-09	Mar-09
195280503	Jan-98	Jun-02	Jul-98					1	1	1	1	1	1	1	1	1	1	1	1	1	1	1	1	1	1	1	1	1	1	1	1	1	1	1	1	1	1	1	1	1	1	1	1	1	1	1	1	1	1
196935402	Mar-04	Mar-09	Jul-04
197368904	Jul-99	Jun-01	Dec-00	Dec-00																						1	1	1	1	1	1	1	1	1	1	1	1	1	1	1	1	1	1	1	1	1	1	1	1
198471804	Jul-98	Dec-98	Aug-98											1	1	1	1	1	1
198528708	Jul-06	Jun-11	Jul-07		Oct-06	Jan-07	Mar-07
199148002	Jun-99	Dec-03	Sep-00																							1	1	1	1	1	1	1	1	1	1	1	1	1	1	1	1	1	1	1	1	1	1	1	1
199713004	Feb-00	Dec-02	Dec-01																														1	1	1	1	1	1	1	1	1	1	1	1	1	1	1	1	1
200029803	Nov-99	Oct-04	Jul-04																											1	1	1	1	1	1	1	1	1	1	1	1	1	1	1	1	1	1	1	1
200047904	Oct-02	Nov-03	Oct-02
200061504	Sep-00	Sep-05	Dec-00																																						1	1	1	1	1	1	1	1	1
200075904	Jun-99	May-04	Nov-03																						1	1	1	1	1	1	1	1	1	1	1	1	1	1	1	1	1	1	1	1	1	1	1	1	1
200198103	Feb-00	Jan-05	Dec-00																														1	1	1	1	1	1	1	1	1	1	1	1	1	1	1	1	1
200415803	Dec-99	Mar-02	Dec-99																											1	1	1	1	1	1	1	1	1	1	1	1	1	1	1	1	1	1	1	1
201030903	Mar-05	Feb-10	Nov-07
201057004	Jul-05	Jan-09	Aug-07
201137706	May-98	Apr-03	Dec-02									1	1	1	1	1	1	1	1	1	1	1	1	1	1	1	1	1	1	1	1	1	1	1	1	1	1	1	1	1	1	1	1	1	1	1	1	1	1
201152004	Aug-98	Jul-03	Aug-98												1	1	1	1	1	1	1	1	1	1	1	1	1	1	1	1	1	1	1	1	1	1	1	1	1	1	1	1	1	1	1	1	1	1	1
201180603	Oct-00	Feb-03	Dec-00	Dec-00																																					1	1	1	1	1	1	1	1	1
201343104	Mar-98	Feb-03	Dec-01							1	1	1	1	1	1	1	1	1	1	1	1	1	1	1	1	1	1	1	1	1	1	1	1	1	1	1	1	1	1	1	1	1	1	1	1	1	1	1	1
201457503	Sep-99	Jun-00	Oct-99																										1	1	1	1	1	1	1	1	1
201981104	Apr-99	Mar-04	Aug-99																				1	1	1	1	1	1	1	1	1	1	1	1	1	1	1	1	1	1	1	1	1	1	1	1	1	1	1
202257204	Mar-02	Mar-07	Dec-02
202288204	Apr-01	Mar-04	Jul-02																																												1	1	1
202495103	Apr-99	Mar-04	Nov-99																				1	1	1	1	1	1	1	1	1	1	1	1	1	1	1	1	1	1	1	1	1	1	1	1	1	1	1
202765504	Jul-01	Jun-04	Aug-01
203210305	Sep-02	Jun-06	Oct-02
203252004	Apr-06	Aug-10	Nov-06
203491503	Feb-00	Jan-05	Dec-00	Dec-00																													1	1	1	1	1	1	1	1	1	1	1	1	1	1	1	1	1
203587104	Oct-05	Oct-10	Aug-06
203875104	Apr-04	Dec-05	Dec-05	Dec-05
203875105	Apr-05	Dec-05	Dec-05	Dec-05
204263503	Nov-00	Mar-02	Nov-00																																							1	1	1	1	1	1	1	1
205197503	May-98	May-03	Dec-00	Dec-00									1	1	1	1	1	1	1	1	1	1	1	1	1	1	1	1	1	1	1	1	1	1	1	1	1	1	1	1	1	1	1	1	1	1	1	1	1
205394105	May-99	Dec-00	Sep-99																						1	1	1	1	1	1	1	1	1	1	1	1	1	1	1	1	1	1	1
206081103	Apr-00	Dec-00	Oct-00																																	1	1	1	1	1	1	1	1
208949304	Sep-01	Sep-06	Oct-02
209551103	Jun-01	Jun-06	Aug-01
210202404	Jun-99	Dec-00	Jul-00																							1	1	1	1	1	1	1	1	1	1	1	1	1	1	1	1	1	1
210683103	Dec-98	Dec-00	Dec-00																	1	1	1	1	1	1	1	1	1	1	1	1	1	1	1	1	1	1	1	1	1	1	1	1
210777908	Sep-09	Sep-14	Aug-11
211445305	Feb-99	Feb-04	Nov-03																			1	1	1	1	1	1	1	1	1	1	1	1	1	1	1	1	1	1	1	1	1	1	1	1	1	1	1	1
211604003	Jun-98	Jun-03	Oct-98											1	1	1	1	1	1	1	1	1	1	1	1	1	1	1	1	1	1	1	1	1	1	1	1	1	1	1	1	1	1	1	1	1	1	1	1
211956304	Jul-01	Jun-06	Sep-03
213317605	Jul-01	Sep-02	Jul-01
214319404	May-98	Dec-02	Oct-99					1	1	1	1	1	1	1	1	1	1	1	1	1	1	1	1	1	1	1	1	1	1	1	1	1	1	1	1	1	1	1	1	1	1	1	1	1	1	1	1	1	1
214482208	Jul-03	Jul-08	Nov-05
215686104	Jan-02	Jan-07	Nov-02
216734104	Apr-99	Apr-04	Sep-01																					1	1	1	1	1	1	1	1	1	1	1	1	1	1	1	1	1	1	1	1	1	1	1	1	1	1
216808704	Apr-01	Apr-06	Dec-02																																													1	1
217004105	Oct-03	Nov-05	Aug-06
217033005	Dec-06	Dec-11	Dec-07		Feb-07
217090403	Mar-05	Mar-10	Dec-06
217167103	Jul-98	Dec-02	Nov-98					1	1	1	1	1	1	1	1	1	1	1	1	1	1	1	1	1	1	1	1	1	1	1	1	1	1	1	1	1	1	1	1	1	1	1	1	1	1	1	1	1	1
217290803	Mar-01	Mar-06	Jul-01																																												1	1	1
217296406	Jun-01	Jun-06	Oct-01
217492004	May-07	Apr-12	Nov-08		Aug-07	Oct-07	Dec-07
217504504	Jul-06	Jul-11	Oct-06		Jan-07
217564204	Sep-98	Sep-03	Jul-99														1	1	1	1	1	1	1	1	1	1	1	1	1	1	1	1	1	1	1	1	1	1	1	1	1	1	1	1	1	1	1	1	1
217628904	Apr-05	Oct-08	Jul-08
217659805	Jan-04	Dec-08	Nov-04
217853603	May-03	May-08	Jul-04
218036004	Jul-05	Jul-10	Aug-05
218118904	Sep-05	Aug-10	Aug-06	Aug-06
218233903	Jan-04	Jan-09	Dec-04
218249904	Jun-00	Feb-02	Oct-00																																		1	1	1	1	1	1	1	1	1	1	1	1	1
218322304	May-98	Apr-03	Oct-98									1	1	1	1	1	1	1	1	1	1	1	1	1	1	1	1	1	1	1	1	1	1	1	1	1	1	1	1	1	1	1	1	1	1	1	1	1	1
218337403	Feb-99	Jan-04	Oct-01																		1	1	1	1	1	1	1	1	1	1	1	1	1	1	1	1	1	1	1	1	1	1	1	1	1	1	1	1	1
218346104	Apr-01	Mar-06	Dec-03																																												1	1	1
218480603	Sep-99	Aug-04	Jul-04																									1	1	1	1	1	1	1	1	1	1	1	1	1	1	1	1	1	1	1	1	1	1
218527604	May-02	Apr-07	Oct-02
218531903	Dec-00	Nov-05	Nov-03																																						1	1	1	1	1	1	1	1	1
218588403	Mar-02	Feb-07	Jul-03
218640404	Jul-98	Sep-98	Aug-98											1	1	1
218676304	Nov-09	Dec-12	Dec-10		Feb-10	Mar-10	May-10
218686003	May-07	Apr-12	Sep-07
218692806	Jul-04	Dec-07	Dec-04
218694104	Jun-02	May-07	Aug-03
218772305	Aug-05	Jul-10	Aug-05
218805602	Sep-08	Sep-11	Oct-08		Nov-08	Jan-09	Mar-09
218820004	Mar-05	Feb-10	Nov-06	Nov-06
218903504	Dec-98	Apr-99	Dec-98																	1	1	1	1
219059103	May-99	Sep-01	Oct-00																					1	1	1	1	1	1	1	1	1	1	1	1	1	1	1	1	1	1	1	1	1	1	1	1	1	1
219197204	Jul-98	Jun-01	Sep-98	Sep-98										1	1	1	1	1	1	1	1	1	1	1	1	1	1	1	1	1	1	1	1	1	1	1	1	1	1	1	1	1	1	1	1	1	1	1	1
219212003	Feb-02	Jan-07	Nov-02
219568602	Aug-98	Dec-98	Oct-98												1	1	1	1	1
219639404	Apr-10	Nov-13	Oct-11		Jul-10
219761903	Feb-01	Dec-01	Dec-01	Dec-01																																									1	1	1	1	1
220195102	Sep-98	May-01	Dec-00														1	1	1	1	1	1	1	1	1	1	1	1	1	1	1	1	1	1	1	1	1	1	1	1	1	1	1	1	1	1	1	1
220300705	May-00	Sep-00	Jul-00																																	1	1	1	1	1
220431402	May-98	Feb-00	Dec-98								1	1	1	1	1	1	1	1	1	1	1	1	1	1	1	1	1	1	1	1	1	1	1
220539004	Jul-04	Dec-06	Jul-04
220595203	Jul-98	Jul-03	Dec-00												1	1	1	1	1	1	1	1	1	1	1	1	1	1	1	1	1	1	1	1	1	1	1	1	1	1	1	1	1	1	1	1	1	1	1
220748504	Jan-00	Dec-04	Nov-00																													1	1	1	1	1	1	1	1	1	1	1	1	1	1	1	1	1	1
221095004	Nov-99	Nov-04	Sep-01																												1	1	1	1	1	1	1	1	1	1	1	1	1	1	1	1	1	1	1
221590004	Sep-00	Aug-05	Jul-01																																					1	1	1	1	1	1	1	1	1	1
222267905	Mar-00	Mar-05	Aug-01																																1	1	1	1	1	1	1	1	1	1	1	1	1	1	1
222691705	Jul-00	Jul-05	Sep-00																																				1	1	1	1	1	1	1	1	1	1	1
223683604	Jun-99	Nov-00	Sep-00																							1	1	1	1	1	1	1	1	1	1	1	1	1	1	1	1	1
224967903	Apr-98	Apr-03	Dec-98									1	1	1	1	1	1	1	1	1	1	1	1	1	1	1	1	1	1	1	1	1	1	1	1	1	1	1	1	1	1	1	1	1	1	1	1	1	1
225124706	Oct-01	Sep-06	Nov-01
225172705	Jul-00	Jul-05	Aug-00																																				1	1	1	1	1	1	1	1	1	1	1
225355302	Jul-02	Dec-02	Oct-02
225543603	May-06	Dec-09	Oct-06
225578603	Oct-01	Oct-06	Dec-02	Dec-02
225906803	Sep-04	Dec-06	Oct-06
226291203	Feb-98	Jan-03	Oct-98						1	1	1	1	1	1	1	1	1	1	1	1	1	1	1	1	1	1	1	1	1	1	1	1	1	1	1	1	1	1	1	1	1	1	1	1	1	1	1	1	1
226477105	Jun-98	Sep-98	Jul-98											1	1	1
226806003	Oct-02	Sep-07	Dec-02
227237603	Jul-02	Jul-07	Jul-02
227450104	Jan-98	Dec-02	Nov-99					1	1	1	1	1	1	1	1	1	1	1	1	1	1	1	1	1	1	1	1	1	1	1	1	1	1	1	1	1	1	1	1	1	1	1	1	1	1	1	1	1	1
227531304	Sep-05	Dec-08	Dec-06
227639303	Feb-98	Jan-03	Jul-00						1	1	1	1	1	1	1	1	1	1	1	1	1	1	1	1	1	1	1	1	1	1	1	1	1	1	1	1	1	1	1	1	1	1	1	1	1	1	1	1	1
228456607	Oct-03	Dec-04	Oct-03
228979304	Mar-04	Dec-08	Nov-05
229165503	Feb-04	Dec-04	Dec-04	Dec-04
229247102	Oct-04	Dec-08	Nov-06
229677803	Apr-01	Dec-04	Dec-03																																												1	1	1
229734404	Feb-01	Jan-06	Nov-01	Apr-02																																									1	1	1	1	1
229955902	Apr-99	Mar-01	Nov-99																				1	1	1	1	1	1	1	1	1	1	1	1	1	1	1	1	1	1	1	1	1	1	1	1
230556906	Dec-06	Dec-08	Dec-07		Feb-07	Apr-07	Jun-07
231008304	Aug-99	Jul-04	Aug-99																								1	1	1	1	1	1	1	1	1	1	1	1	1	1	1	1	1	1	1	1	1	1	1
231502205	Mar-06	Dec-06	Oct-06
231912603	Jul-98	Sep-02	Aug-02											1	1	1	1	1	1	1	1	1	1	1	1	1	1	1	1	1	1	1	1	1	1	1	1	1	1	1	1	1	1	1	1	1	1	1	1
232383807	Dec-99	Dec-04	Aug-01																													1	1	1	1	1	1	1	1	1	1	1	1	1	1	1	1	1	1
232420404	Sep-99	Sep-01	Dec-00	Dec-00																									1	1	1	1	1	1	1	1	1	1	1	1	1	1	1	1	1	1	1	1	1
232538505	Dec-98	Dec-03	Dec-98																	1	1	1	1	1	1	1	1	1	1	1	1	1	1	1	1	1	1	1	1	1	1	1	1	1	1	1	1	1	1
232606004	Mar-00	Oct-03	Aug-01	Aug-01																															1	1	1	1	1	1	1	1	1	1	1	1	1	1	1
232650603	Jan-98	Mar-98	Dec-98					1	1	1		1	1	1	1	1	1	1	1	1	1	1	1	1	1	1	1	1	1	1	1
233018704	Apr-99	Mar-01	Oct-99																				1	1	1	1	1	1	1	1	1	1	1	1	1	1	1	1	1	1	1	1	1	1	1	1
233429303	Dec-99	Jun-00	Dec-99																													1	1	1	1	1	1
234676205	Sep-01	Dec-03	Nov-02
235707502	Mar-01	Sep-01	Nov-03																																												1	1	1
236805104	Sep-98	Dec-98	Nov-98														1	1	1
239760803	Mar-99	Sep-02	Nov-02																				1	1	1	1	1	1	1	1	1	1	1	1	1	1	1	1	1	1	1	1	1	1	1	1	1	1	1
239846903	Dec-01	Mar-03	Oct-02
239848003	Jul-00	Jun-05	Sep-00																																			1	1	1	1	1	1	1	1	1	1	1	1
239861904	Nov-05	Jan-08	Oct-06
239930804	Mar-05	Mar-10	Sep-05
239975405	Aug-01	Jul-06	Dec-01
240099503	Jun-06	Jun-11	Jul-06
240120604	Aug-98	Jun-02	Dec-98											1	1	1	1	1	1	1	1	1	1	1	1	1	1	1	1	1	1	1	1	1	1	1	1	1	1	1	1	1	1	1	1	1	1	1	1
240271904	Mar-99	Dec-01	Nov-00																				1	1	1	1	1	1	1	1	1	1	1	1	1	1	1	1	1	1	1	1	1	1	1	1	1	1	1
240745304	Jun-00	Dec-01	Nov-01																																			1	1	1	1	1	1	1	1	1	1	1	1
240767106	Dec-00	Mar-03	Sep-02																																									1	1	1	1	1	1
240808004	Jun-98	Jun-03	Nov-00	Nov-00										1	1	1	1	1	1	1	1	1	1	1	1	1	1	1	1	1	1	1	1	1	1	1	1	1	1	1	1	1	1	1	1	1	1	1	1
240833803	Apr-99	Mar-04	Dec-00	Dec-00																			1	1	1	1	1	1	1	1	1	1	1	1	1	1	1	1	1	1	1	1	1	1	1	1	1	1	1
240979304	Aug-99	Dec-02	Sep-99																							1	1	1	1	1	1	1	1	1	1	1	1	1	1	1	1	1	1	1	1	1	1	1	1
241022304	Jan-06	Jan-11	Dec-08
241109403	Apr-99	Mar-04	Sep-00																				1	1	1	1	1	1	1	1	1	1	1	1	1	1	1	1	1	1	1	1	1	1	1	1	1	1	1
241216104	Sep-02	Sep-07	Sep-03
241401003	Mar-02	Mar-03	Dec-04
241442004	Jan-98	Dec-02	Oct-02					1	1	1	1	1	1	1	1	1	1	1	1	1	1	1	1	1	1	1	1	1	1	1	1	1	1	1	1	1	1	1	1	1	1	1	1	1	1	1	1	1	1
241523205	Jul-99	Jun-04	Dec-00																							1	1	1	1	1	1	1	1	1	1	1	1	1	1	1	1	1	1	1	1	1	1	1	1
241572704	Jan-99	Dec-99	Sep-99																	1	1	1	1	1	1	1	1	1	1	1	1
241646403	May-00	Jun-01	Oct-00																																1	1	1	1	1	1	1	1	1	1	1	1	1	1	1
241652803	Aug-07	Oct-08	Aug-07		Sep-07	Dec-07	Feb-08
241695505	May-01	Jun-02	Oct-03																																												1	1	1
241796603	Jul-98	Sep-02	Oct-98											1	1	1	1	1	1	1	1	1	1	1	1	1	1	1	1	1	1	1	1	1	1	1	1	1	1	1	1	1	1	1	1	1	1	1	1
249492304	Aug-98	Sep-98	Dec-98												1	1		1	1																									1	1	1	1	1	1
251165003	Dec-02	Dec-02	Jul-04
253856904	Dec-00	Apr-01	Oct-03	Oct-03																																								1	1	1	1
256332903	Jan-00	Dec-04	Oct-02	Oct-02																												1	1	1	1	1	1	1	1	1	1	1	1	1	1	1	1	1	1
256406604	Sep-99	Sep-04	Dec-99																										1	1	1	1	1	1	1	1	1	1	1	1	1	1	1	1	1	1	1	1	1
256433504	Oct-07	Jun-10	Oct-07
256444002	Jul-09	Jul-14	Dec-09		Jan-10
256486402	Jun-05	Nov-06	Oct-08
256898903	Aug-09	Jul-10	Dec-09		Feb-10
256985702	Sep-01	Dec-02	Aug-02
257047804	Jun-08	Oct-08	Jul-08
257215602	Oct-01	Sep-06	Dec-04	Dec-04
257264703	Jun-04	Jul-05	Oct-04	Mar-09
257850502	Apr-04	Nov-06	Jul-05	Mar-06
257855503	Jun-06	May-11	Oct-08
257885204	Feb-07	Jan-12	Sep-08		Apr-07	Aug-07
258052004	Jul-99	Dec-00	Oct-00																							1	1	1	1	1	1	1	1	1	1	1	1	1	1	1	1	1	1
258733904	Jan-07	Dec-11	Sep-10		Jun-07	Aug-07
259647804	Oct-99	Dec-03	Jul-00																										1	1	1	1	1	1	1	1	1	1	1	1	1	1	1	1	1	1	1	1	1
259734904	Sep-00	Dec-03	Oct-01																																						1	1	1	1	1	1	1	1	1
260195904	Aug-01	Dec-03	Sep-01
260270102	Aug-99	Mar-03	Aug-01																								1	1	1	1	1	1	1	1	1	1	1	1	1	1	1	1	1	1	1	1	1	1	1
260618605	Dec-09	Nov-14	Dec-10		Feb-10	Aug-10
260716303	Mar-11	Jun-15	Aug-11		May-11	Jul-11	Oct-11
261060903	Nov-98	Feb-00	Nov-98															1	1	1	1	1	1	1	1	1	1	1	1	1	1	1	1
261252103	Jul-00	Jun-05	Aug-00	Mar-01																																		1	1	1	1	1	1	1	1	1	1	1	1
261485204	Jul-01	Apr-03	Aug-01
261558405	Sep-06	Aug-11	Dec-06		Nov-06	Jan-07
261689302	Jul-07	Dec-07	Sep-07
261793404	Jun-03	May-08	Aug-04
261825104	Sep-99	Sep-04	Jul-00																										1	1	1	1	1	1	1	1	1	1	1	1	1	1	1	1	1	1	1	1	1
262202903	Mar-99	Feb-04	Sep-02																			1	1	1	1	1	1	1	1	1	1	1	1	1	1	1	1	1	1	1	1	1	1	1	1	1	1	1	1
262287205	Sep-01	Sep-06	Dec-02	Dec-02
262496403	Jul-99	Dec-00	Aug-99																							1	1	1	1	1	1	1	1	1	1	1	1	1	1	1	1	1	1
262665304	May-07	Apr-12	Jul-10
262809505	Nov-99	Oct-04	Nov-99																											1	1	1	1	1	1	1	1	1	1	1	1	1	1	1	1	1	1	1	1
264372802	Sep-99	Dec-99	Dec-99																										1	1	1
265367103	Mar-98	Dec-99	Sep-98								1	1	1	1	1	1	1	1	1	1	1	1	1	1	1	1	1	1	1	1	1
265489404	May-08	May-13	Dec-08		Jul-08	Sep-08	Dec-08
265508204	Aug-03	Mar-05	Oct-05
265602004	Apr-06	Jul-09	Dec-06
265856804	Jun-06	Jun-11	Aug-06		Aug-06	Oct-06	Jan-07
266118003	Oct-99	Sep-04	Dec-00																										1	1	1	1	1	1	1	1	1	1	1	1	1	1	1	1	1	1	1	1	1
266384904	Sep-99	Dec-00	Dec-99																										1	1	1	1	1	1	1	1	1	1	1	1	1	1	1
266444006	Sep-99	Dec-00	Sep-99																										1	1	1	1	1	1	1	1	1	1	1	1	1	1	1
268494504	Mar-99	May-00	Jul-99																				1	1	1	1	1	1	1	1	1	1	1	1	1	1
273878305	Oct-07	Sep-12	Sep-09
273920408	Apr-99	Mar-04	Sep-01																				1	1	1	1	1	1	1	1	1	1	1	1	1	1	1	1	1	1	1	1	1	1	1	1	1	1	1
273950603	Jul-00	Jun-05	Jul-00																																			1	1	1	1	1	1	1	1	1	1	1	1
274101604	Sep-05	Aug-10	Aug-07
274205204	Jan-10	Feb-10	Jul-10
274581605	Apr-07	Mar-12	Oct-08		Jun-07	Aug-07	Nov-07
274676004	Aug-03	Aug-08	Jul-05
274929204	May-13	Jun-15	Aug-13		Jul-13	Sep-13	Dec-13
275268405	Apr-08	Mar-13	Jul-08		Jun-08	Aug-08	Oct-08
275271404	May-05	Apr-10	Aug-05
275302804	Apr-05	Apr-10	Sep-06
275503804	Jan-02	Sep-02	Aug-02
275839504	Jan-01	Dec-05	Dec-02																																									1	1	1	1	1	1
275964804	Nov-04	Nov-09	Jul-06
276188105	Aug-05	Aug-10	Dec-07
276420003	Aug-99	Jul-04	Jul-03																								1	1	1	1	1	1	1	1	1	1	1	1	1	1	1	1	1	1	1	1	1	1	1
276464505	Nov-99	May-01	Sep-00																											1	1	1	1	1	1	1	1	1	1	1	1	1	1	1	1	1	1	1
276850503	Mar-03	Feb-08	Nov-07
277094205	Sep-05	Sep-10	Nov-08
277198303	Aug-03	Mar-06	Dec-04
277338807	Nov-08	Mar-13	Dec-12		Jan-09	Mar-09	Jun-09
277474904	Aug-00	Jul-05	Oct-01																																				1	1	1	1	1	1	1	1	1	1	1
277806204	Nov-03	Nov-08	Oct-04
277882804	Aug-07	Dec-11	Oct-07		Oct-07	Dec-07	Feb-08
277888503	Jun-00	Jun-01	Jul-00																																			1	1	1	1	1	1	1	1	1	1	1	1
277893203	May-03	Apr-08	Nov-04
278281604	Oct-00	Sep-05	Oct-00																																						1	1	1	1	1	1	1	1	1
278462804	Jan-13	Jun-15	Oct-13		May-13
278607106	Sep-99	Aug-01	Jul-00																										1	1	1	1	1	1	1	1	1	1	1	1	1	1	1	1	1	1	1	1	1
278900303	Aug-00	Oct-00	Aug-00																																				1	1	1
278981604	Jan-00	Dec-01	Oct-00																													1	1	1	1	1	1	1	1	1	1	1	1	1	1	1	1	1	1
279307004	Dec-08	Jul-13	Oct-09
279987905	Jul-02	Jun-07	Aug-02
280213905	Aug-02	Sep-04	Oct-02
280275703	Feb-98	Feb-03	Oct-98							1	1	1	1	1	1	1	1	1	1	1	1	1	1	1	1	1	1	1	1	1	1	1	1	1	1	1	1	1	1	1	1	1	1	1	1	1	1	1	1
280661104	Sep-04	Sep-06	Oct-04	Jan-06
280742104	Jul-99	Oct-00	Aug-00																								1	1	1	1	1	1	1	1	1	1	1	1	1	1	1
281052804	Mar-00	Mar-05	Aug-04																																1	1	1	1	1	1	1	1	1	1	1	1	1	1	1
281243203	Mar-01	Aug-02	Dec-04																																												1	1	1
281382703	Aug-02	Jul-07	Dec-02
281391805	Feb-02	Sep-05	Aug-02
281604307	Jan-01	Dec-04	Nov-01																																									1	1	1	1	1	1
281607304	May-05	Dec-08	Oct-08
281887103	Nov-04	Dec-08	Sep-06
282046203	Jul-01	Dec-03	Aug-02
282091504	Sep-05	Dec-08	Dec-06
283958703	Jun-98	Sep-98	Jul-98											1	1	1
285774802	Jan-98	Dec-98	Dec-98					1	1	1	1	1	1	1	1	1	1	1	1
286974704	Jul-02	Dec-03	Aug-02
287808605	Apr-01	Dec-03	Jul-03																																												1	1	1
288116903	Feb-00	Feb-04	Dec-01																														1	1	1	1	1	1	1	1	1	1	1	1	1	1	1	1	1
288450304	Aug-99	Mar-00	Oct-99																									1	1	1	1	1	1	1
288663305	May-06	Apr-11	Sep-07
288864604	May-00	Apr-04	Aug-02																																1	1	1	1	1	1	1	1	1	1	1	1	1	1	1
290893002	Jul-99	Dec-00	Dec-99																							1	1	1	1	1	1	1	1	1	1	1	1	1	1	1	1	1	1
291378305	Apr-99	Dec-00	Nov-00																				1	1	1	1	1	1	1	1	1	1	1	1	1	1	1	1	1	1	1	1	1
292401303	Jun-00	Dec-00	Nov-00																																			1	1	1	1	1	1
293052803	Oct-00	Dec-00	Nov-00																																						1	1	1
293123204	Apr-99	Dec-00	Dec-00																				1	1	1	1	1	1	1	1	1	1	1	1	1	1	1	1	1	1	1	1	1
293204703	Sep-99	Dec-00	Dec-99																										1	1	1	1	1	1	1	1	1	1	1	1	1	1	1
294395203	Mar-03	Mar-06	Oct-05
295571803	Mar-04	Sep-04	Oct-05
296001503	May-06	Nov-06	Nov-06
296153802	Mar-05	Nov-06	Dec-07
296161704	Jan-08	Jan-12	Sep-09		Feb-08	Apr-08	Jun-08
296640404	Mar-11	Jun-15	Nov-13		May-11	Jul-11	Sep-11
296752304	Sep-01	Dec-05	Oct-01	Oct-01
297208307	Jul-14	Jun-15	Jul-15		Sep-14	Jan-15
297212106	Oct-02	Dec-05	Nov-05
297360103	Oct-02	Dec-05	Oct-02
297707603	Apr-00	Dec-03	Nov-03																																1	1	1	1	1	1	1	1	1	1	1	1	1	1	1
297806905	Jun-01	Dec-03	Aug-01
298156605	Feb-00	Dec-03	Jul-02																														1	1	1	1	1	1	1	1	1	1	1	1	1	1	1	1	1
298928508	Aug-12	Jun-15	Sep-12		Oct-12	Jan-13
299003002	Nov-00	Mar-02	Nov-01																																							1	1	1	1	1	1	1	1
299035304	Jun-02	Sep-03	Oct-02
299322804	Aug-05	Aug-10	Nov-09
299631704	Oct-00	Dec-01	Nov-00																																						1	1	1	1	1	1	1	1	1
299868304	Nov-10	Jun-15	Dec-13		Jan-11	Mar-11	Jun-11
300144904	Dec-07	Nov-12	Jul-09		Mar-08	May-08	Aug-08
300471104	Apr-08	Mar-13	Nov-09		Jul-08	Aug-08	Oct-08
300520907	May-04	Apr-09	Jul-04
300527506	Sep-05	Aug-10	Nov-05
300576605	Sep-00	Sep-05	Oct-01	Oct-01																																					1	1	1	1	1	1	1	1	1
300694804	Dec-09	Dec-14	Dec-11
301481504	Jun-00	Jun-05	Dec-03	Dec-03																																		1	1	1	1	1	1	1	1	1	1	1	1
301481505	Jun-02	Jun-07	Dec-03	Dec-03
301676403	Feb-01	Jan-06	Dec-05																																									1	1	1	1	1	1
304133004	Oct-00	May-01	Nov-00																																						1	1	1	1	1	1	1	1
304201605	Apr-99	Dec-01	Nov-99																				1	1	1	1	1	1	1	1	1	1	1	1	1	1	1	1	1	1	1	1	1	1	1	1	1	1	1
304284603	Jul-00	Dec-01	Dec-00																																			1	1	1	1	1	1	1	1	1	1	1	1
304385504	Jun-01	Dec-01	Dec-01																																														1
304663604	Dec-99	Jun-00	Dec-99																													1	1	1	1	1	1		1	1	1	1	1	1	1	1	1	1	1
304693204	Aug-07	Aug-12	Dec-08
304864103	Dec-01	Jun-04	Dec-01
305511503	Oct-99	Dec-01	Oct-00																											1	1	1	1	1	1	1	1	1	1	1	1	1	1	1	1	1	1	1	1
305911603	Dec-01	Dec-02	Sep-02
305968503	Aug-02	Oct-03	Sep-03
306066603	Mar-00	Dec-00	Nov-00																																1	1	1	1	1	1	1	1	1
306101206	Feb-05	Jan-10	Dec-08
306553404	Oct-05	Sep-10	Dec-05
306588403	Apr-05	Mar-10	Sep-09
306679804	May-06	Apr-11	Jul-06		Oct-06	Dec-06
306689105	Jun-05	Jun-10	Oct-08
306711805	Oct-00	Mar-04	Aug-03																																						1	1	1	1	1	1	1	1	1
306729106	Oct-07	Oct-12	Sep-08		Dec-07	Feb-08
307473003	Jun-04	Jun-09	Jul-04
307498004	Mar-06	Feb-11	Jul-06
307525506	Jun-02	May-03	Aug-02
307955603	Jul-00	Oct-04	Oct-04																																				1	1	1	1	1	1	1	1	1	1	1
308011303	Oct-03	Jan-04	Nov-03
308252005	Jun-03	Dec-05	Nov-05
308422803	Mar-13	Jun-15	Jul-13		May-13	Jul-13	Sep-13
308623904	Dec-99	Nov-04	Sep-00																												1	1	1	1	1	1	1	1	1	1	1	1	1	1	1	1	1	1	1
308697103	Aug-99	Jul-04	Nov-02																								1	1	1	1	1	1	1	1	1	1	1	1	1	1	1	1	1	1	1	1	1	1	1
308713003	Oct-00	Sep-05	Sep-01																																						1	1	1	1	1	1	1	1	1
308739604	Dec-04	Dec-09	Nov-06
308984104	Jun-06	Dec-06	Oct-06
308997503	Dec-03	Dec-05	Aug-05
309043103	May-02	Jul-06	Jul-02
309043104	May-02	Jul-06	Jul-02
309072404	Aug-05	Aug-10	Oct-05
309095103	Feb-01	Jun-02	Sep-03																																										1	1	1	1	1
309104004	Jun-08	May-13	Oct-08		Aug-08	Oct-08	Dec-08
309280503	Jun-99	May-04	Oct-01																						1	1	1	1	1	1	1	1	1	1	1	1	1	1	1	1	1	1	1	1	1	1	1	1	1
309299603	Feb-07	Dec-09	Aug-07		Apr-07	Aug-07
309308502	Oct-00	Oct-05	Sep-01																																							1	1	1	1	1	1	1	1
309433703	Aug-04	Apr-05	Oct-04
309471705	Dec-01	Dec-05	Dec-02
309546004	Nov-00	Oct-02	Nov-00																																								1	1	1	1	1	1	1
309673806	May-06	Apr-11	Oct-06
310240906	Aug-00	Nov-00	Aug-00																																				1	1	1	1
310331009	Oct-99	Sep-04	Dec-03																										1	1	1	1	1	1	1	1	1	1	1	1	1	1	1	1	1	1	1	1	1
310340604	Apr-03	Jan-04	Jul-03
310373405	Mar-08	Feb-13	Nov-08		May-08	Jul-08
310429103	Dec-03	Jul-06	Dec-04
310632203	May-02	Apr-07	Aug-02
310673804	Apr-05	Apr-10	Sep-05
310689503	May-00	Apr-05	Dec-00																																		1	1	1	1	1	1	1	1	1	1	1	1	1
311022203	Feb-99	Jan-04	Sep-00																		1	1	1	1	1	1	1	1	1	1	1	1	1	1	1	1	1	1	1	1	1	1	1	1	1	1	1	1	1
311371104	May-03	Sep-06	Jul-03
311394904	Aug-01	Mar-02	Aug-02	Aug-02
311670405	Mar-00	Feb-05	Jul-04																															1	1	1	1	1	1	1	1	1	1	1	1	1	1	1	1
311696704	May-11	Jun-15	Sep-11		Jul-11	Sep-11	Nov-11
311863504	Apr-13	Jun-15	Dec-13		Sep-13
312980503	Feb-99	Dec-02	Dec-99																	1	1	1	1	1	1	1	1	1	1	1	1	1	1	1	1	1	1	1	1	1	1	1	1	1	1	1	1	1	1
313037704	May-00	Apr-05	Dec-04																																	1	1	1	1	1	1	1	1	1	1	1	1	1	1
313562507	Dec-08	Nov-13	Dec-10		Feb-09	Apr-09	Jul-09
313663004	Jan-08	Apr-11	Dec-08		Mar-08	Jul-08
313720604	Sep-01	Aug-04	Sep-01
314019706	May-06	Apr-11	Nov-07		Jul-06	Oct-06	Dec-06
314545803	Sep-00	Dec-00	Sep-00																																			1	1	1	1	1	1
314546003	Oct-00	Dec-01	Oct-01																																						1	1	1	1	1	1	1	1	1
316226604	Apr-99	Dec-99	Jul-99																				1	1	1	1	1	1	1	1	1
317507003	Oct-01	Sep-06	Aug-03
317630304	Aug-99	Nov-99	Aug-99																									1	1	1
317644509	Oct-04	Oct-09	Oct-06
317705103	Jul-99	Jul-04	Nov-99																								1	1	1	1	1	1	1	1	1	1	1	1	1	1	1	1	1	1	1	1	1	1	1
317880704	Jan-01	Dec-05	Dec-01	Dec-01																																								1	1	1	1	1	1
317934704	Sep-00	May-03	Oct-00																																					1	1	1	1	1	1	1	1	1	1
318263005	May-04	May-09	Jul-04
318268305	Oct-03	Sep-08	Aug-07
318437704	Oct-00	Jun-01	Oct-00																																						1	1	1	1	1	1	1	1	1
318501804	Apr-01	Mar-06	Jul-02																																												1	1	1
318520704	Nov-10	Dec-11	Aug-13		Feb-11	May-11
318617105	Jun-04	Nov-06	Jul-04
318704204	Dec-00	Dec-05	Dec-04																																									1	1	1	1	1	1
318774705	Jun-04	May-09	Oct-06
318945705	May-02	Aug-05	Nov-02
318947903	Aug-02	Jul-07	Nov-02
319206104	Jun-06	Dec-06	Sep-06		Oct-06	Dec-06
319251904	May-01	Dec-03	Oct-01																																													1	1
319340405	Jan-02	Sep-04	Aug-03
319395604	Jun-05	Dec-06	Jul-05
319416303	Jun-01	Oct-04	Oct-01
319432304	Jul-99	Jul-04	Aug-99																								1	1	1	1	1	1	1	1	1	1	1	1	1	1	1	1	1	1	1	1	1	1	1
319594304	Jul-05	Jun-10	Jul-08
319767304	May-99	Mar-03	Dec-00																				1	1	1	1	1	1	1	1	1	1	1	1	1	1	1	1	1	1	1	1	1	1	1	1	1	1	1
321012403	Mar-05	Dec-08	Dec-05
323727104	Jul-12	Jun-15	Sep-12		Sep-12	Nov-12	Jan-13
324061103	Sep-01	Jun-03	Oct-02
324371705	Sep-99	Sep-04	Oct-99																										1	1	1	1	1	1	1	1	1	1	1	1	1	1	1	1	1	1	1	1	1
324386704	Dec-00	Dec-05	Sep-03																																									1	1	1	1	1	1
325717504	Aug-04	Aug-09	Oct-04
325889104	Sep-99	Sep-04	Sep-00																										1	1	1	1	1	1	1	1	1	1	1	1	1	1	1	1	1	1	1	1	1
326502305	Dec-09	Nov-14	Dec-09
329798402	Aug-02	Dec-03	Oct-03
329822905	Aug-02	Sep-04	Oct-02
329890803	Nov-03	Nov-08	Oct-07	Oct-07
331855404	Aug-01	Aug-06	Oct-01
332101704	Sep-06	Sep-11	Dec-06
332197104	Jun-03	Jun-08	Dec-06
333597103	Sep-01	Aug-06	Nov-02
336481803	Aug-00	Dec-01	Oct-00																																			1	1	1	1	1	1	1	1	1	1	1	1
353351903	Apr-09	Mar-14	Oct-09		Jun-09	Aug-09
353359605	Dec-02	Dec-07	Jul-05
353412703	Feb-02	Jan-07	Nov-05
353412704	Nov-04	Nov-09	Nov-06
353676502	Sep-00	Dec-00	Oct-00																																						1	1	1
353917204	Jul-05	Nov-06	Oct-05
354345804	Jun-00	Dec-03	Aug-03																																		1	1	1	1	1	1	1	1	1	1	1	1	1
354939202	Apr-08	Mar-13	Oct-09		Aug-08	Oct-08
354978105	Sep-08	Aug-13	Sep-10		Nov-08	Jan-09	Mar-09
355001004	Jul-02	Jul-05	Sep-02
355011804	Jan-04	Dec-08	Dec-08
355050104	Oct-00	Mar-02	Oct-00																																						1	1	1	1	1	1	1	1	1
355339604	Sep-06	Aug-11	Oct-06		Nov-06	Jan-07	Mar-07
355463504	Jul-05	Dec-07	Nov-07
355472202	Apr-00	Mar-05	Oct-01																														1	1	1	1	1	1	1	1	1	1	1	1	1	1	1	1	1
355478703	Nov-01	Oct-03	Nov-02
355610004	Aug-09	Jul-14	Sep-09		Oct-09	Dec-09	Feb-10
355813004	Jun-02	Jun-07	Jul-02
355883004	Aug-09	Jul-14	Nov-10		Oct-09	Dec-09	Feb-10
356798904	Aug-02	Mar-06	Dec-04
357235906	Jul-10	Dec-14	Dec-11		Oct-10	Dec-10	Jan-11
357297104	Sep-10	Sep-12	Nov-11
357657204	Jan-06	Dec-10	Nov-06
357679703	Sep-06	Dec-09	Aug-07		Dec-06	Mar-07
358294303	May-00	Apr-05	Oct-01																																	1	1	1	1	1	1	1	1	1	1	1	1	1	1
358826003	Jan-05	Jan-10	Jul-05
359369805	Jun-13	Jun-15	Aug-13		Sep-13	Jan-14
359638404	Jul-00	Mar-01	Jul-00																																			1	1	1	1	1	1	1	1	1
360041103	Jan-05	Dec-08	Sep-06
360114803	Dec-09	Nov-14	Sep-10		Feb-10	Apr-10	Jun-10
360304805	Aug-00	Jul-05	Jul-05																																			1	1	1	1	1	1	1	1	1	1	1	1
363820903	Jan-00	Jun-01	Aug-00																													1	1	1	1	1	1	1	1	1	1	1	1	1	1	1	1	1	1
364235404	May-01	Apr-06	Nov-01																																													1	1
364594405	Aug-00	Dec-01	Dec-01																																				1	1	1	1	1	1	1	1	1	1	1
368072403	Nov-05	Aug-08	Nov-06
368934802	May-07	Jul-09	Oct-07
368965004	Dec-03	Nov-06	Oct-08
368967104	Dec-08	Aug-11	Aug-10
368980502	Jul-01	Dec-01	Oct-01
369152003	Mar-01	Dec-03	Aug-01																																												1	1	1
369677706	May-08	Jun-10	Nov-08	Nov-08
369856403	Aug-08	Jul-13	Aug-09		Oct-08	Dec-08
370340404	Jan-01	Dec-05	Dec-05																																									1	1	1	1	1	1
371388604	Jul-00	Mar-04	Jul-02																																			1	1	1	1	1	1	1	1	1	1	1	1
372223304	Aug-09	Jul-14	Oct-09		Oct-09	Dec-09	Feb-10
372273004	Jun-09	May-14	Sep-09		Aug-09	Oct-09	Dec-09
372362403	Apr-03	Mar-08	Nov-03
372371003	May-05	Apr-10	Sep-05
372388902	Apr-07	Mar-12	Dec-07		Jun-07	Aug-07	Oct-07
372483303	Jul-01	Jun-06	Aug-02
372680103	May-02	Apr-07	Nov-02
372691204	Jul-10	Jun-15	Dec-11		Oct-10	Dec-10	Feb-11
372697905	May-14	Jun-15	Jul-14		Jul-14	Oct-14
372704205	Sep-10	Dec-11	Nov-10		Nov-10	Mar-11
372741103	Sep-02	Sep-07	Nov-02	Apr-04
372774203	Dec-05	Dec-10	Dec-06
372991704	Mar-07	Feb-12	Sep-07
373166403	Oct-03	Oct-08	Dec-05
373197205	Sep-10	Jun-15	Dec-11		Nov-10	Jan-11
373323903	Oct-05	Sep-10	Sep-09
373382904	Jul-09	Jun-14	Aug-09		Oct-09	Dec-09
373526803	Sep-13	Jun-15	Sep-13		Nov-13	Jan-14	Mar-14
373569603	Feb-01	Dec-01	Sep-01																																										1	1	1	1	1
373830904	Jan-06	Jan-11	Dec-06	Dec-06
374233503	Apr-04	Dec-08	Aug-05
375288605	Apr-04	Apr-09	Dec-05
375612102	Mar-11	Aug-14	Dec-11		May-11	Jul-11	Sep-11
375656803	Jun-06	Nov-06	Dec-08	Dec-08
376100904	Apr-13	Dec-14	Jul-14		Jun-13	Aug-13	Nov-13
376312403	Sep-00	Jun-01	Sep-00																																					1	1	1	1	1	1	1	1	1	1
378131205	Nov-03	Nov-08	Aug-05
378343205	Dec-01	Dec-05	Nov-04
378812304	Dec-01	Dec-06	Dec-02
378912505	Mar-00	Dec-04	Jul-00	Apr-02																												1	1	1	1	1	1	1	1	1	1	1	1	1	1	1	1	1	1
379535305	Sep-03	Aug-08	Oct-06	Oct-06
379717004	Jul-03	Dec-05	Nov-05	Nov-05
379717005	Dec-04	Dec-05	Dec-05	Dec-05
379856603	Mar-04	Feb-09	Nov-04
380128007	Oct-02	Oct-07	Dec-03
380209206	Jul-04	Jul-09	Oct-04
380305404	Feb-08	Feb-13	Dec-09		May-08	Jun-08	Sep-08
380670205	Feb-01	Dec-05	Oct-03																																									1	1	1	1	1	1
380785504	May-03	Dec-07	Aug-04
382128904	Aug-04	Aug-09	Oct-08
382215904	Jul-03	Feb-07	Dec-05
382455404	Nov-02	Dec-04	Nov-03
382484904	Nov-00	Oct-05	Nov-03																																						1	1	1	1	1	1	1	1	1
382728905	Apr-07	Jun-10	Dec-08	Dec-08	Jun-07	Aug-07	Oct-07
382985706	Jun-02	Dec-04	Dec-02
383022509	Feb-03	Jan-08	Oct-05
383149407	Apr-01	Dec-01	Oct-01																																													1	1
383156904	Jun-07	May-12	Aug-07
383301403	Jan-04	Dec-08	Dec-08
383370802	Nov-00	May-01	Nov-00																																							1	1	1	1	1	1	1
383382004	Mar-07	Mar-12	Jul-10		May-07
383552204	Apr-04	Apr-09	Dec-06
383994603	Jan-00	Dec-04	Oct-00																													1	1	1	1	1	1	1	1	1	1	1	1	1	1	1	1	1	1
384213504	Oct-04	Oct-09	Nov-04
385511704	Dec-04	Jun-07	Sep-07
385663505	Dec-09	Dec-14	Jul-11		Feb-10	May-10	Jul-10
385675402	Jun-05	Nov-06	Nov-08
385827004	Apr-09	Mar-14	Dec-09		Jun-09	Aug-09	Oct-09
386044502	Jun-09	Jun-14	Sep-09		Aug-09	Oct-09	Dec-09
386047502	Dec-03	Jan-08	Oct-04
386097305	Dec-09	Nov-14	Dec-11		Feb-10	Apr-10	Jun-10
386796504	Sep-07	Sep-12	Oct-07		Jan-08	Apr-08
386800803	Nov-02	May-07	Nov-02
387459903	Jan-00	Nov-02	Aug-01																													1	1	1	1	1	1	1	1	1	1	1	1	1	1	1	1	1	1
387591705	Jan-04	Jan-09	Aug-08
387816903	Dec-01	May-03	Oct-02
387960805	Jan-02	Mar-06	Oct-03	Oct-03
389193504	Oct-01	Jun-04	Dec-02
389249604	Apr-14	Jun-15	Sep-14		May-14	Jul-14	Oct-14
389269503	May-11	Jun-15	Nov-11		Sep-11	Nov-11
389278305	Jan-01	Dec-02	Dec-02																																									1	1	1	1	1	1
389484805	Dec-03	Aug-07	Oct-04
390370907	Jul-05	Dec-05	Nov-05
390378804	Mar-06	Feb-11	Jul-06		Aug-06	Oct-06
390434603	May-07	Apr-12	Jul-07		Jul-07	Jul-07	Sep-07
390485503	Mar-04	Feb-09	Jul-08
390491205	Jul-13	Jun-15	Jul-13		Sep-13	Nov-13	Jan-14
390522405	Sep-01	Sep-06	Aug-06
390547403	Jan-07	Dec-08	Dec-07
390564304	May-04	Apr-09	Dec-04
390572305	Aug-03	Aug-08	Oct-03
390688108	Oct-11	Jun-15	Sep-12		Mar-12	Jun-12
390696004	Mar-09	Feb-14	Nov-10	Nov-10	May-09	Jul-09
390699405	Jul-04	Jun-09	Sep-04
391191903	Dec-00	Dec-01	Dec-03																																							1	1	1	1	1	1	1	1
391264702	May-02	Jan-03	Oct-02
391423505	Jun-02	May-07	Dec-02
391664404	Aug-01	Jul-06	Dec-01
391806604	Aug-02	Jul-07	Aug-02
391853204	Jul-06	Jul-11	Jul-07		Jan-07
393963205	Oct-10	Jun-15	Nov-12	Nov-12
399479104	Sep-02	Aug-07	Nov-02
401829204	Aug-02	Jul-03	Dec-02
406380804	Dec-09	Dec-14	Oct-10		Feb-10	Apr-10	Jun-10
502719003	Jul-07	Jun-12	Aug-09		Oct-07	Nov-07	Jan-08
503095903	Apr-04	Mar-09	Dec-05
503175003	Oct-13	Dec-14	Dec-14		Dec-13	Feb-14	Apr-14
503196803	Apr-09	Apr-14	Jul-09		Aug-09	Sep-09	Nov-09
503235404	Apr-03	Mar-08	Dec-04
506129803	Sep-02	Aug-07	Oct-06
507258503	Jul-03	Jun-06	Aug-04
507903404	Mar-04	Feb-09	Oct-08
508038903	Feb-01	Jul-02	Nov-01																																										1	1	1	1	1
508512104	May-03	Jul-06	Aug-04
508627303	Aug-04	Dec-05	Oct-05
508631704	Jul-01	Feb-03	Dec-01
508695404	Jul-04	Dec-04	Aug-04
509579105	Aug-02	Jul-07	Oct-02
509938105	Dec-04	Dec-09	Dec-09
510008403	Jul-02	Jun-07	Oct-03
510165302	Sep-02	Jan-06	Oct-03
511501704	Mar-07	Mar-12	Oct-07
511542702	Sep-06	Jul-07	Oct-06		Nov-06	Jan-07	Mar-07
511751802	Aug-06	Aug-11	Jul-07
511969303	Dec-03	Dec-08	Jul-08
512051804	Sep-13	Jun-15	Jul-15		Nov-13	Jan-14
512290410	Apr-09	Feb-10	Jul-09
512758005	Sep-02	Sep-03	Aug-03
513574904	Apr-01	Nov-02	Sep-01																																													1	1
513811903	Sep-03	Sep-08	Jul-05
513907102	Sep-02	Oct-05	Sep-04
514343005	May-02	Apr-07	Sep-03
514349004	Mar-12	Jun-15	Sep-13		May-12	Aug-12
514349205	Mar-04	Feb-09	Jul-04	Mar-05
514349206	Jun-07	May-12	Nov-08	Nov-08
514593104	Jul-02	Jun-05	Sep-04
514900303	Oct-01	Dec-01	Dec-01
515281804	Oct-02	Jul-06	Nov-02
515355504	Jul-04	Jun-09	Nov-05
515387604	Apr-03	Oct-04	Aug-03
516350803	Jun-04	Jul-05	Oct-04
516541403	Jan-02	Dec-06	Nov-06
516872704	Jun-02	May-07	Jul-03
516887404	May-05	May-10	Jul-05
517225504	Oct-04	Dec-05	Aug-05
518051203	May-03	Jun-03	Dec-05
518059104	Jan-06	Jul-10	Aug-07
520112204	May-03	May-08	Dec-03
520340603	Sep-02	Dec-05	Jul-04
520762407	Nov-06	Oct-11	Oct-08		Nov-06	Jan-07	Mar-07
521058804	May-08	Apr-13	Dec-08		Jul-08	Sep-08	Nov-08
521204602	Sep-02	Nov-06	Oct-03
521454702	Jun-03	Sep-03	Jul-03
521706703	Mar-08	Feb-13	Oct-09
521706704	Apr-10	Mar-15	Oct-10		Jun-10	Aug-10	Nov-10
521903903	Oct-10	Jun-15	Jul-12
523185003	Jun-02	Dec-06	Oct-06
524221904	Jun-01	Jun-06	Dec-02
524354604	Apr-02	Oct-05	Dec-02
524457405	Sep-09	Sep-14	Oct-10		Nov-09	Jan-10	Mar-10
524514403	May-01	Dec-01	Oct-01	Oct-01																																													1
524782703	Jan-03	Jan-08	Oct-03
525000904	Nov-04	Dec-05	Nov-05
525385706	Jan-04	Jul-04	Aug-04
525513802	May-11	Dec-11	Aug-11
525549103	May-06	May-11	Nov-07
525593903	Nov-06	Apr-09	Nov-08		May-07
525607704	Jul-05	Jun-10	Jul-08
526312003	Jan-01	Oct-02	Dec-01																																										1	1	1	1	1
526365405	Aug-03	Oct-07	Sep-03	Jan-04
526776303	Jun-05	Jun-10	Jul-06
526847403	Jul-01	Dec-03	Oct-01
527075805	Mar-12	Jun-15	Aug-13		May-12	Jul-12	Sep-12
527776204	Aug-07	Apr-11	Sep-08		Dec-07	Jan-08
527788103	Jun-03	Jan-07	Nov-04
527947602	Jan-10	May-12	Sep-10		Mar-10	May-10	Jul-10
528264004	Sep-07	Sep-12	Nov-07		Dec-07	Feb-08
528618204	Jul-09	Jan-13	Oct-09		Sep-09	Nov-09	Feb-10
529191203	Jun-06	May-11	Jul-08	Jul-08
530935902	Jul-02	Mar-03	Oct-02
532853804	Jul-08	Dec-08	Aug-08		Sep-08	Nov-08
534479603	Feb-04	Jan-09	Nov-04
534502006	Mar-06	Feb-11	Jul-06
534727204	May-11	Jun-15	Oct-11
536191502	Dec-04	Oct-06	Nov-05
536286703	Apr-08	Dec-12	Nov-09		Jun-08	Aug-08	Oct-08
536554605	Aug-02	Dec-03	Oct-02
536627902	Aug-07	Jun-09	Sep-07
536711906	Feb-07	Feb-12	Jul-07		Jun-07	Aug-07
536767903	Apr-05	Dec-06	Nov-06
540250802	Aug-06	Nov-08	Dec-06
540923804	Oct-06	Oct-11	Oct-07		Dec-06
541090905	Jun-06	Jun-11	Aug-09		Aug-06
541139804	Aug-07	Aug-12	Sep-08	Sep-08
541560903	Apr-02	Jul-06	Sep-05
541975304	Feb-10	Dec-14	Aug-10		Apr-10	Jul-10
542019605	Dec-08	Apr-10	Dec-10		Feb-09	Apr-09
542045403	Jul-02	Dec-05	Sep-04
542164803	Dec-03	Dec-08	Dec-05
542236106	Aug-11	Jun-15	Sep-11		Oct-11	Dec-11
542260504	Mar-07	Feb-12	Oct-09		May-07	Jul-07	Sep-07
542281604	Aug-05	Aug-10	Sep-08
542287804	Jul-11	Jun-15	Oct-11		Sep-11	Nov-11	Jan-12
542356803	Mar-06	Feb-11	Nov-07
542431304	Apr-09	Mar-14	Sep-13		Jun-09	Aug-09
542710905	Oct-05	Sep-10	Dec-06
542718904	Jun-07	Dec-10	Jul-07		Aug-07	Oct-07	Jan-08
542719304	Jul-04	Jul-09	Sep-04
543477903	May-06	Dec-08	Jul-08
543530203	May-04	Apr-08	Nov-06	Nov-06
545071504	Feb-07	Jan-12	Nov-08		Apr-07	Jun-07	Aug-07
545152703	Jul-14	Dec-14	Oct-14		Sep-14	Nov-14
545407303	Mar-03	May-05	Dec-03	Dec-03
545700702	Oct-02	Dec-02	Oct-02
545956603	May-06	Nov-06	Sep-07
546756202	Sep-11	Jun-15	Oct-11		Nov-11	Jan-12	Mar-12
547115004	Mar-08	Mar-13	Aug-10		May-08	Jul-08	Sep-08
547371005	Apr-09	Jun-09	Dec-12	Dec-12
547394702	Sep-05	Sep-10	Dec-05
547433203	Sep-08	Mar-09	Nov-08		Mar-09
547444904	Feb-04	Dec-04	Dec-04
547569505	Apr-05	Dec-08	Jul-06
547650603	Apr-02	Apr-07	Oct-04
547833504	Apr-06	Mar-11	Aug-08
547889404	Feb-05	Feb-10	Dec-05
548043403	Oct-02	Oct-07	Nov-06
548150005	Oct-04	Oct-09	Nov-04
548187603	Apr-03	Apr-08	Dec-03
548208404	May-06	Apr-11	Dec-09
548379008	Aug-04	Nov-06	Aug-04
548950905	Dec-04	Dec-05	Sep-05
550563403	Oct-01	Jan-02	Oct-02
550706804	May-02	Nov-05	Jul-02
550860004	Aug-04	Dec-05	Nov-05
550869904	Nov-07	Nov-12	Dec-07		Jan-08	Mar-08	Jun-08
551332403	Apr-06	Apr-11	Dec-09
552206703	Dec-05	Nov-10	Dec-06
552300203	Nov-10	Dec-14	Dec-12		Mar-11	May-11	Jul-11
552674803	Mar-07	Feb-12	Oct-07		May-07	Jul-07	Sep-07
552691502	Dec-03	Dec-08	Nov-04
552840404	Dec-07	Nov-12	Nov-08		Mar-08	May-08	Jul-08
552936603	Nov-11	Jun-15	Nov-12		Jan-12	Mar-12	Jun-12
552939703	May-03	May-08	Dec-05
552948203	Jan-04	Dec-08	Nov-04
552997003	Jun-02	May-07	Aug-03
553089604	Oct-04	Dec-05	Oct-05
553431904	Jun-05	Jun-10	Nov-05
553437206	Oct-06	Dec-09	Aug-07
553617204	Jun-06	Nov-07	Aug-06
555325304	Oct-02	Dec-04	Dec-04	Dec-04
556128003	Jul-02	Jan-03	Nov-02
556192604	Mar-04	Sep-04	Aug-04
556907703	Apr-10	Dec-12	Aug-11		Jun-10	Aug-10	Oct-10
556917204	Nov-05	Dec-06	Dec-05
557021202	Oct-03	Sep-08	Jul-05
559184104	Nov-04	Dec-07	Dec-04
559956803	Aug-06	Sep-10	Dec-08		Sep-06	Nov-06	Jan-07
560131505	Apr-10	Dec-10	Sep-10		Jun-10	Aug-10
560496203	May-01	Apr-06	Dec-02																																													1	1
560589003	Dec-05	Sep-08	Dec-05
560685603	Aug-01	Jul-06	Dec-05
561326203	Apr-02	Mar-07	Sep-02
561656303	Oct-02	Dec-04	Aug-03
562022703	Oct-02	Dec-03	Dec-02
562320806	Aug-06	Jul-09	Nov-06
563288203	Jul-02	Jun-07	Oct-02
564423704	Jan-03	Jan-08	Dec-07
564554903	Mar-04	Mar-09	Jul-07
564634905	Jan-03	Aug-04	Sep-03
564852902	Apr-07	Aug-07	Jul-07
565006503	Jul-12	Aug-12	Aug-12
565176403	Feb-06	Dec-07	Dec-06
565228002	Oct-05	Mar-09	Oct-05
565750204	Nov-07	Oct-12	Dec-10		Jan-08	Mar-08	May-08
565790606	Dec-02	Oct-05	Oct-03
566642203	Feb-03	Dec-05	Aug-04
566862503	Mar-02	Mar-07	Sep-02
567178004	Dec-04	Oct-06	Dec-04
567182203	Jul-06	Apr-10	Dec-07
568479402	Jun-07	Oct-08	Jul-07		Oct-07	Dec-07
568586004	Apr-06	Apr-11	Oct-06		Aug-06
568666503	Feb-06	Feb-11	Aug-07
569977206	Nov-09	Oct-14	Sep-10		Jan-10	May-10
570030903	Jan-03	Jan-08	Nov-07
571179604	Jan-06	Dec-08	Nov-06
572841805	Feb-06	Feb-09	Oct-06		Aug-06	Sep-06
573650603	Jan-04	Apr-06	Dec-04
574248304	Jan-07	Jan-12	Dec-07		Apr-07	May-07	Jul-07
574296504	May-04	May-09	Jul-04
574316408	Dec-02	Nov-07	Dec-04
574529103	Dec-03	Nov-08	Nov-08
574768203	Sep-10	Jun-15	Sep-13		Dec-10	Feb-11	Apr-11
575331403	Jun-04	Jun-09	Sep-05
575514104	Nov-10	Jun-15	Nov-11		Jan-11	Mar-11	May-11
575538504	Feb-05	Feb-10	Oct-06
575596003	Apr-09	Jun-09	Jul-09		Jun-09	Aug-09	Oct-09
575652904	Jan-04	Dec-04	Nov-04
575964204	May-13	Jun-15	Nov-13
576277704	Jun-08	May-13	Jul-08		Sep-08	Dec-08	Mar-09
576453504	Mar-06	Oct-09	Sep-07
576634904	Jun-03	May-08	Jul-04
576924007	Dec-04	Jun-05	Sep-06
576967007	Oct-13	Apr-14	Oct-13		Jan-14	Apr-14	May-14
577283903	Mar-04	May-05	Sep-04
577387004	Jan-04	Jan-09	Dec-05
577703702	Jul-03	Jul-04	Oct-03
577805703	Jun-09	May-14	Aug-11		Jul-09	Oct-09	Dec-09
578579803	Nov-02	Dec-05	Jul-04
578622402	Sep-04	Nov-06	Oct-05
584308306	Jan-10	Jun-12	Dec-10		Mar-10	Jul-10
584494604	Aug-09	Nov-11	Dec-10	Feb-11	Nov-09	Feb-10
585238405	Jul-11	Jun-15	Jul-11		Sep-11	Nov-11	Jan-12
585316903	Jul-06	Nov-06	Jul-07		Sep-06	Nov-06	Jan-07
585383803	Aug-11	Sep-12	Oct-11		Oct-11	Dec-11	Mar-12
585389102	Jul-03	Aug-04	Aug-04
585400104	Aug-07	Jul-12	Dec-08		Dec-07	Feb-08
585425302	May-05	Nov-06	Nov-06
585442003	Dec-07	Sep-10	Oct-08
585587004	Oct-02	Dec-05	Nov-05
585925703	Oct-04	Mar-06	Nov-04
585952704	Jul-04	Jun-09	Sep-04
585965603	Mar-06	Feb-11	Aug-10
586046803	Jul-02	Dec-03	Sep-03
586166103	Sep-08	Sep-13	Dec-08		Nov-08	Mar-09
586258806	Nov-05	Oct-10	Dec-05
586712403	Oct-03	Dec-05	Nov-03
597194203	Oct-11	Mar-13	Nov-12		Dec-11	Feb-12	Apr-12
608336404	Jun-08	Jun-13	Aug-12		Aug-08	Oct-08	Dec-08
630705904	Sep-06	Sep-11	Aug-07		Nov-06	Jan-07	Mar-07
631102804	Jun-06	Oct-06	Aug-07	Aug-07
631617404	Mar-02	Feb-07	Nov-05	Nov-05
631809902	Feb-11	Dec-11	Sep-11
631856703	Mar-07	Nov-08	Jul-08		Jul-07	Sep-07
632129403	Mar-06	Mar-11	Nov-06		Jun-06	Jul-06	Sep-06
632447104	Jun-09	Sep-13	Jul-09		Aug-09	Oct-09	Dec-09
632581205	May-07	Apr-12	Oct-08
632727303	Oct-06	Apr-07	Oct-06
632821002	Apr-02	May-06	Jul-02
633896303	Mar-07	Feb-12	Jul-09
634007904	Nov-09	Oct-14	Aug-10		Jan-10	Mar-10	Jun-10
634563102	Apr-05	Jun-06	Aug-05
634993203	Sep-02	Feb-06	Jul-03
635148604	Jun-08	May-11	Sep-10
635331304	May-08	Apr-13	Aug-09		Sep-08	Nov-08
635372203	Oct-09	Jun-13	Sep-10
635637709	Jul-09	Dec-10	Oct-10		Sep-09	Jan-10	Mar-10
636525903	Feb-02	Jan-07	Aug-04
636542603	Jun-04	Apr-07	Dec-04
636867303	Jan-05	Jan-08	Dec-05	Dec-05
637278603	Jul-07	Jun-09	Nov-08		Sep-07	Nov-07	Jan-08
638248505	Dec-04	Nov-07	Dec-05
638384502	Mar-05	Mar-10	Nov-07
638486403	Feb-10	Dec-13	Jul-11		May-10	Jul-10	Nov-10
639577204	Mar-05	Oct-05	Nov-06
639582806	Feb-07	Jul-07	Aug-07
639696903	Apr-02	Mar-07	Nov-02
639749503	May-01	Dec-05	Aug-01																																													1	1
639850605	Jul-03	Dec-04	Jul-03
640390603	Jun-03	Jun-08	Jul-03
640498203	Sep-03	Jan-06	Dec-03
640611704	Dec-06	Apr-09	Aug-07		Mar-07	May-07	Jul-07
640731503	Mar-09	Feb-14	Nov-10		May-09	Jul-09	Sep-09
640794704	Apr-09	Mar-14	Nov-10		Jul-09	Aug-09	Nov-09
641030104	Jun-06	Sep-09	Jul-06
641040105	May-05	May-10	Nov-09
641044402	Nov-03	Nov-08	Nov-03
641074605	Jun-09	Dec-11	Nov-09
641159404	Aug-03	Jul-08	Aug-03
641167504	Nov-07	Dec-11	Dec-07		Jan-08	Mar-08	Jun-08
641188503	May-07	Apr-12	Dec-08		Sep-07	Nov-07
641385804	Aug-09	Jul-14	Aug-10		Nov-09	Jan-10
641394203	May-06	Apr-11	Nov-06
641462906	Apr-08	Mar-13	Aug-08
641491905	Nov-09	Oct-14	Oct-10		Jan-10	Mar-10
641511304	Jun-08	May-13	Aug-08		Sep-08	Nov-08	Jan-09
641566904	Sep-07	Aug-12	Oct-10		Nov-07	Jan-08	Mar-08
641633404	Sep-03	Dec-05	Aug-04
641689104	Jul-06	Jun-11	Sep-07		Sep-06	Nov-06	Jan-07
642349804	Oct-03	Dec-04	Dec-04	Dec-04
642453504	Nov-02	Dec-03	Oct-03	Oct-03
642770903	Jan-06	Jan-11	Jul-10
644236905	Aug-08	Aug-13	Aug-10
644440203	Jul-05	Feb-10	Jul-07
644447204	Aug-09	Jul-14	Sep-09		Oct-09	Jan-10
644541605	Jun-08	May-13	Dec-12		Oct-08
644599504	Mar-06	Feb-11	Aug-09
644700104	Oct-05	Jan-06	Dec-06
645047202	Sep-04	Aug-05	Jul-05
645417803	Jul-08	Oct-09	Nov-08	Nov-08
645668103	May-03	May-08	Jul-03
645698103	Jun-08	Nov-10	Sep-08		Aug-08	Oct-08	Jan-09
646050703	Sep-11	Jun-15	Sep-13		Nov-11	Jan-12	Mar-12
646662304	Jul-07	Jul-12	Nov-07		Sep-07	Jan-08	Feb-08
650126103	Oct-04	Oct-09	Dec-08
650359502	Sep-04	Dec-05	Aug-05
652709102	Nov-02	Mar-03	Nov-02
652875505	Dec-07	Dec-12	Dec-09		Feb-08	Jun-08	Oct-08
652943106	Sep-10	Feb-11	Nov-10		Nov-10
653266305	May-05	Dec-06	Sep-06
653310805	Sep-07	Sep-12	Oct-07
653399503	Aug-07	Jun-10	Dec-07		Oct-07	Dec-07
653479205	Mar-14	Dec-14	Sep-14		May-14	Jul-14	Oct-14
653523204	Mar-07	Feb-12	Sep-10		May-07	Jul-07	Sep-07
653724204	Mar-09	Feb-14	Aug-09		May-09	Jul-09	Oct-09
653975004	Jan-07	Dec-11	Aug-07
653990604	Jan-09	Dec-09	Aug-09		Mar-09	May-09	Jul-09
653996404	Dec-04	Dec-09	Dec-06
654030404	Aug-07	Jul-12	Sep-08		Jan-08	Mar-08
654066404	Mar-09	Feb-14	Nov-11		May-09	Jul-09
654564303	Feb-09	Dec-12	Dec-11		Apr-09	Jun-09	Aug-09
655577703	Aug-03	Dec-03	Sep-03
656821803	May-04	Dec-06	Sep-04
657101804	Jan-05	Dec-07	Sep-07
657183303	Jun-02	May-07	Jul-06
658997103	Jul-02	Jul-07	Nov-03
661686703	Oct-04	Oct-09	Dec-07
662802903	May-02	May-07	Nov-03
664069304	Jun-10	Dec-13	Nov-11		Aug-10	Oct-10	Nov-10
665170903	Jun-01	Jul-03	Dec-02	Dec-02
665244304	Sep-02	Sep-07	Oct-02
665244306	Sep-11	Dec-13	Oct-11
665681202	Sep-04	Aug-09	Nov-05
666753703	Jun-01	Mar-05	Aug-04
666916203	Jun-06	Jun-11	Sep-07	Sep-07
667197703	May-02	May-07	Aug-05
667513103	Jun-07	Jun-12	Jul-08	Jul-08
667720503	Feb-02	Jul-06	Dec-03
667945204	Jul-03	Jul-08	Dec-04
668073702	May-03	May-08	Nov-03
668413204	Jan-05	Jan-10	Dec-06
668430705	May-05	May-10	Dec-07
669012204	Jun-06	Jun-11	Sep-06		Aug-06	Oct-06	Dec-06
670713704	Aug-07	Aug-12	Nov-07
670797603	Apr-03	Apr-08	Jul-04
670999404	Aug-01	Mar-06	Nov-02
671079604	May-12	Dec-13	Oct-12		Jul-12	Sep-12	Nov-12
673064604	Mar-03	Mar-08	Sep-03
673755004	May-02	May-07	Aug-03
673773605	Jul-03	May-05	Aug-03
673791804	Jan-04	Jan-09	Dec-04
673967603	Jul-05	Jul-10	Dec-05
674661503	Oct-02	Dec-05	Nov-04
675058106	Jun-04	May-09	Nov-04
675226502	Jan-04	Jan-09	Dec-04
675789703	Dec-02	Dec-07	Oct-03
676027906	Nov-11	Dec-13	Dec-11		Jan-12	Mar-12	Jun-12
676181403	Oct-01	Nov-01	Oct-03
676193603	Jul-01	Jul-06	Nov-01
676214003	Aug-02	Apr-06	Dec-03
676272507	Aug-05	Aug-08	Aug-06
676855304	Jun-05	Jun-10	Oct-05	Oct-05
677302504	Mar-04	Mar-09	Sep-06
677717604	Sep-03	Sep-08	Oct-04
678105804	Sep-05	Sep-10	Nov-07
678280903	Mar-10	Dec-13	Dec-12		Apr-10	Jul-10	Aug-10
678685803	Sep-02	Sep-07	Nov-02
680386805	Oct-09	Dec-13	Dec-10		Jan-10	Mar-10
681251603	Dec-11	Dec-13	Aug-12		Mar-12	May-12
681255103	May-06	May-11	Jul-08	Jul-08
681307003	Aug-05	Aug-10	Oct-05
682960104	Jul-03	Jul-08	Aug-04
683429105	Mar-05	Mar-10	Oct-09
683893803	Mar-03	Mar-08	Dec-05
684793706	Dec-04	Nov-09	Nov-05
685064502	Feb-04	Oct-07	Aug-05
685709104	Aug-05	Aug-08	Sep-05
685757604	Sep-05	Sep-10	Oct-05
685784104	Sep-05	Sep-10	Sep-05
686105504	Nov-06	Nov-11	Jul-08		Jan-07	Mar-07	May-07
686584903	Jan-07	Jan-12	Oct-08		Mar-07	Jul-07
687520204	Dec-05	Dec-10	Nov-07
687725805	Jun-06	Jun-11	Sep-06
687826003	Apr-06	Apr-11	Nov-08		May-06	Jul-06	Sep-06
688422203	Mar-03	Mar-08	Sep-03
689754604	Oct-05	Oct-10	Dec-06
689865402	Jun-01	Jun-06	Dec-02
690343303	Jun-01	Jun-06	Nov-01
690839503	Aug-03	Aug-08	Dec-05	Dec-05
691218805	Mar-09	Dec-13	Jul-12
691228503	Sep-01	Sep-06	Jul-04
691496804	Dec-08	Sep-13	Dec-08
691676203	Oct-04	Oct-09	Oct-05
691761804	Dec-03	Apr-05	Dec-03
692537403	Jan-12	Dec-13	Aug-12
692791103	Jun-02	Dec-04	Dec-04	Dec-04
692828803	Jun-06	Jun-11	Jul-07
692900303	Jan-05	Jan-10	Jul-08
693626505	Feb-05	Feb-10	Dec-05	Dec-05
693628303	Jan-03	Dec-03	Sep-03
694708802	Apr-01	Apr-06	Oct-05																																													1	1
694906903	Sep-03	Sep-08	Nov-03
695790404	Apr-08	Apr-13	Dec-09		Jun-08	Aug-08	Oct-08
695905005	Aug-08	Aug-13	Sep-08
696232503	Mar-04	Mar-09	Aug-07
696248605	Mar-05	Mar-10	Jul-08
696626005	May-07	May-12	Aug-11		Jun-07	Aug-07	Nov-07
696723504	Sep-04	Sep-09	Jul-07
696857103	Aug-10	Dec-13	Aug-12		Oct-10	Dec-10	Mar-11
697068703	Jun-02	Jun-07	Jul-05
697077003	May-05	May-10	Nov-05
697407106	Dec-02	Dec-07	Dec-04
697586203	Feb-03	Mar-04	Dec-03
697832104	Sep-07	May-09	Oct-07		Nov-07	Jan-08	Mar-08
697912504	Aug-11	Jun-15	Nov-12		Nov-11	Dec-11
698812003	Apr-04	Apr-09	Dec-05	Dec-05
699628603	Apr-06	Nov-06	Jul-06
700218304	Aug-08	Aug-11	Oct-08
700626503	Jun-05	Jan-06	Dec-05	Dec-05
701012604	Aug-10	Jun-15	Nov-11		Oct-10	Dec-10	Feb-11
701038502	Oct-04	Oct-09	Oct-07
701329403	Mar-05	Mar-10	Jul-05
701609304	Jun-08	Dec-12	Dec-09		Aug-08	Nov-08	Jan-09
703365304	Feb-04	Dec-04	Oct-04
704578204	Jan-07	Jan-12	Oct-11
704737902	Aug-10	May-13	Jul-11		Oct-10	Jan-11	Feb-11
704817004	Jul-03	Dec-03	Aug-03
704839904	May-12	Jun-15	Nov-12	Nov-12	Aug-12	Sep-12	Dec-12
704961403	May-04	Feb-06	Oct-05
705110702	Mar-07	Jun-09	Aug-07		May-07	Jul-07	Sep-07
705511604	Jul-08	Mar-09	Oct-08
705583003	Feb-03	May-04	Dec-03
705629302	Mar-05	Feb-10	Oct-05
705636105	Oct-05	Dec-09	Jul-07
706844303	Feb-05	Feb-10	Aug-06
706885505	Feb-06	Sep-06	Jul-06
707139805	May-04	Dec-06	Nov-05
707502902	Apr-05	Sep-06	Aug-06
707583108	Nov-09	Dec-11	Jul-11	Jul-11
707764404	Oct-07	Sep-12	Nov-07
707790303	Mar-11	Jun-15	Jul-11		May-11	Jul-11
707851403	Jun-09	Sep-11	Sep-09		Aug-09	Oct-09	Jan-10
707999502	Dec-03	Dec-08	Nov-04
707999505	Jun-06	Nov-09	Sep-07
709450403	Jul-03	Dec-07	Dec-04
709851405	May-04	Jun-07	Sep-04
709938603	Aug-04	Feb-07	Nov-06
710361604	Nov-07	Aug-12	Dec-09		Jan-08	Mar-08	Jun-08
710557004	Jun-10	Dec-11	Sep-11		Aug-10	Oct-10
710849602	Aug-01	Aug-03	Dec-01
710906709	May-10	Aug-10	Sep-10		Jul-10	Sep-10	Nov-10
710969504	May-03	Apr-08	Dec-04
711263904	Jul-03	Dec-03	Sep-03
711666504	Jul-04	Dec-04	Sep-07
712374707	Jan-06	Dec-10	Nov-10
712393203	Jun-01	Dec-04	Nov-02																																														1
712430603	Jan-02	Jan-07	Jul-03
712591407	May-05	Dec-08	Sep-05
712720803	Mar-03	Dec-06	Nov-03
712865503	May-02	Apr-07	Nov-06
712871103	Oct-03	Dec-06	Aug-05
713171903	Nov-03	Feb-05	Sep-04
713513903	Jan-03	Mar-06	Jul-03
714103403	Sep-02	Jan-05	Dec-04	Dec-04
715225703	Mar-03	Dec-04	Nov-04
716676202	Feb-03	Jan-08	Nov-04
717378604	Sep-02	Aug-07	Oct-02
717796803	May-03	Apr-08	Aug-03
717800603	Aug-02	Sep-05	Aug-03
718396003	Jul-06	Jul-08	Oct-06		Nov-06	Jan-07	Feb-07
718613005	Feb-04	Jan-09	Oct-04	May-06
718650803	Oct-02	Sep-07	Nov-02
719173202	Mar-01	Feb-06	Sep-04																																											1	1	1	1
719524703	Mar-02	Feb-07	Jul-05
720087905	Aug-05	Jan-10	Dec-06
720222706	May-06	Jun-07	Dec-06
721938603	Jan-04	Jan-06	Nov-05
722065103	Dec-03	Dec-08	Oct-05
722749804	Jun-03	Sep-04	Oct-03
723096304	Jul-03	Jul-08	Sep-05
723341305	Jul-06	Sep-07	Jul-07		Nov-06	Jan-07
723742708	Dec-11	Dec-13	Dec-12		Mar-12	Jun-12
724982607	Nov-08	Nov-13	Nov-08
725101703	Jun-10	Dec-13	Sep-10
726478304	Jul-03	Jul-08	Jul-05
726539306	Oct-06	Oct-11	Oct-07
726816306	Oct-04	Jul-08	Oct-04
726890203	May-03	Oct-05	Jul-03
726908803	Mar-09	Dec-13	Oct-09		Jul-09	Sep-09
727512407	Jun-06	Jun-11	Jul-10
727883004	Nov-04	Nov-09	Dec-06	Dec-06
729500503	Oct-10	Dec-13	Dec-12		Jan-11	Mar-11	May-11
729626806	Aug-05	Dec-08	Sep-05
729683904	Nov-05	Nov-10	Dec-05
729779404	Mar-06	Mar-11	Oct-07
730090405	Jul-10	Dec-13	Jul-11		Sep-10	Nov-10	Jan-11
730243104	Sep-03	Sep-08	Jul-04
730554906	May-10	Dec-13	Nov-12		Jul-10	Sep-10	Dec-10
730805103	May-03	Jan-07	Sep-04
731206503	Mar-03	Mar-08	Sep-04
731592406	Aug-05	Apr-06	Oct-05
731617304	Jul-04	Jul-09	Dec-06
731655604	Jul-10	Dec-13	Aug-10		Sep-10	Nov-10
731680206	Aug-04	Aug-09	Dec-05	Dec-05
731775605	Jul-07	Jul-12	Oct-10
732742303	Nov-07	Nov-12	Dec-07
733022307	Jul-07	Jul-12	Oct-07		Sep-07	Nov-07	Jan-08
733117006	Aug-08	Oct-11	Oct-09		Aug-08	Oct-08	Dec-08
733482807	Nov-05	Nov-10	Jul-09
736035404	Feb-06	Dec-09	Oct-07
736675004	Mar-06	Mar-11	Oct-07		Jul-06	Sep-06
736900602	Aug-03	Apr-06	Dec-03
737033903	Aug-03	Aug-08	Dec-07
737093803	Jan-03	Jan-08	Oct-03
737305505	Feb-04	Feb-09	Sep-04
737326205	May-05	Jun-06	Sep-05
737355103	Aug-03	Jul-08	Sep-03
737527804	Dec-03	Nov-08	Aug-08
737530502	Aug-02	Jul-07	Aug-04
738029804	Feb-04	Jan-09	Dec-08
738053703	Nov-06	Nov-11	Dec-07		Jan-07	Mar-07	May-07
738510303	Feb-01	Jan-06	Nov-05																																										1	1	1	1	1
738510304	Jun-03	May-08	Nov-05
738840303	Jun-02	Oct-04	Dec-03
739284305	Feb-07	Jan-12	Jul-07		Apr-07	Aug-07	Nov-07
739419203	Oct-10	Dec-10	Dec-10
739430804	May-02	Apr-07	Dec-02
739896503	Jun-01	Dec-04	Sep-01																																														1
740419005	Nov-02	Oct-07	Dec-05	Dec-05
740419006	Apr-05	Mar-10	Dec-05	Dec-05
740455503	Nov-02	Oct-07	Nov-02
740779704	Oct-05	Sep-09	Oct-06
740896605	Sep-03	Aug-08	Dec-05	Dec-05
740992505	Nov-10	Jun-15	Dec-14		Jan-11	Mar-11
741882203	Jun-02	May-04	Dec-03
742115303	Jul-02	Jun-07	Nov-02	May-03
742511703	Apr-07	Mar-12	Aug-07
742603603	Nov-05	Oct-10	Nov-09
742680403	Sep-05	Dec-05	Oct-05
743587004	Feb-03	Jan-08	Dec-03
743781604	Oct-01	Dec-05	Aug-05
743932503	Oct-02	Oct-07	Nov-05
745062807	Apr-06	Mar-11	Jul-06
746355803	Oct-04	Aug-05	Jul-05
746360005	Aug-13	Jun-15	Oct-14		Oct-13	Dec-13	Feb-14
746833102	Nov-06	Nov-11	Dec-08
747038104	Jul-05	Jul-10	Nov-08
747499604	Sep-03	Oct-03	Sep-03
747504503	Aug-04	Oct-06	Dec-04
747556603	Nov-04	Nov-09	Dec-04
747899103	Nov-06	Oct-11	Dec-08
748267704	Feb-07	Jan-12	Sep-08
748462303	Sep-04	Aug-09	Oct-05
748566905	Aug-11	Feb-14	Sep-11	Oct-12
749102904	Sep-04	Dec-04	Sep-04
749373601	Apr-02	Dec-02	Aug-02
749556803	Jun-01	Dec-01	Aug-01
756549304	Jan-08	Dec-12	Sep-08		Mar-08	May-08	Jul-08
756929103	Jun-07	Feb-11	Nov-07		Aug-07	Oct-07	Jan-08
757782003	Jun-13	Mar-15	Sep-13		Aug-13	Oct-13	Jan-14
757990203	Nov-03	Dec-03	Nov-03
758227202	Aug-03	Jul-08	Dec-03
758344603	Oct-11	Jun-15	Oct-11		Dec-11	Feb-12	Apr-12
758681702	Feb-07	Dec-11	Aug-07		Mar-07	May-07	Jul-07
758716302	Aug-05	Dec-09	Sep-05
759527805	Aug-04	Nov-04	Aug-04
759608504	Nov-05	May-06	Dec-05
759761603	May-07	Aug-07	Dec-08
759878306	Sep-11	Dec-13	Dec-11		Nov-11	Feb-12	Mar-12
760028203	Dec-05	Jan-07	Nov-08
760405904	Jun-04	Jun-09	Jul-05	Dec-05
760609305	Apr-11	Dec-13	Sep-11		Jun-11	Aug-11	Nov-11
760807403	Jan-05	Dec-05	Sep-05	Sep-05
761062103	May-04	Apr-09	Aug-08
761152103	Jun-05	Aug-05	Jul-06
761159503	Feb-03	Jan-08	Dec-04
761213703	Jan-06	Dec-10	Jul-06
761250103	Jun-05	May-10	Jul-07
761327704	Dec-05	Nov-10	Aug-09
761448703	Jul-03	Jun-08	Dec-03
761453904	Jun-06	Jul-06	Jul-10
761466603	Sep-06	Dec-10	Oct-07
761472404	Sep-05	Sep-10	Nov-07
761720203	Oct-02	Dec-02	Sep-03
761731404	Jul-08	Dec-10	Aug-08
761844703	Feb-05	Jan-10	Dec-09
761936803	Jun-02	Dec-03	Nov-02
762995204	May-04	May-09	Sep-04
763170603	Feb-05	Dec-07	Nov-06
763873504	Jul-08	Jul-13	Jul-09
764587103	Sep-03	Aug-08	Oct-03
765411305	Jul-03	Jul-08	Nov-03
765504807	May-11	Jun-15	Nov-11		Aug-11	Nov-11
766032903	Jan-02	Dec-06	Nov-03
766113605	Oct-07	Dec-09	Jul-09
766597803	Oct-05	Sep-10	Dec-06
766862404	Sep-02	Dec-05	Dec-04
767490604	Apr-12	Apr-15	Jul-12		Jun-12	Sep-12	Nov-12
767613003	Jul-02	Dec-04	Sep-02
767709603	Oct-07	Mar-08	Oct-07
767821403	Mar-08	Feb-13	Nov-11
767933403	Nov-07	Oct-12	Sep-12
767934603	Jul-06	Jul-11	Oct-09
768217002	Sep-06	Aug-11	Sep-08
768396804	Oct-08	Oct-13	Oct-08
768704503	Aug-04	Dec-05	Sep-04
768705703	Dec-02	Dec-05	Dec-03
768724004	Nov-02	Oct-07	Nov-03
768726904	Aug-02	Jul-07	Dec-03
768890704	Nov-07	Oct-11	Aug-08
769090104	Nov-04	Nov-09	Dec-08
769124704	Aug-09	Aug-14	Nov-09
769348903	Mar-06	Feb-11	Dec-08
769348904	Aug-07	Jul-12	Dec-08
769501605	Sep-03	Dec-03	Nov-03
770137603	Sep-08	Aug-13	Nov-08		Dec-08	Jan-09	Mar-09
770358204	Apr-04	Dec-08	Aug-05
770667003	Aug-07	Jul-12	Oct-08		Nov-07	Jan-08	Apr-08
770845804	Jan-04	Aug-05	Oct-04
770858903	Dec-03	Oct-08	Jul-04
770908003	Jul-05	Jun-10	Nov-06
771057303	Sep-11	Dec-11	Oct-11		Nov-11
771963703	Oct-11	Jun-15	Nov-11		Jan-12	Mar-12
771998904	Jul-05	Aug-05	Dec-08	Dec-08
772244905	May-04	May-09	Sep-04
772379706	Sep-13	Jun-15	Oct-14		Nov-13	Jan-14
772537503	Oct-04	Dec-05	Jul-05
772678204	Oct-08	Dec-10	Aug-09		Dec-08
773331505	Jul-04	Jul-09	Sep-04
773460304	Feb-04	Feb-09	Sep-06
773534312	Sep-08	Dec-10	Jul-09
773536508	Aug-07	Dec-10	Sep-08	Sep-08
773736904	May-07	Dec-10	Aug-08	Aug-08
774054405	Feb-13	Jun-15	Dec-14		Apr-13	Jun-13	Aug-13
774126103	Mar-10	Mar-15	Jul-11		May-10	Jul-10	Sep-10
775302804	Apr-08	Mar-13	Nov-08
775426403	May-09	Apr-14	Oct-11		Jul-09	Sep-09	Nov-09
775698903	Apr-10	Apr-11	Jul-10		Jun-10	Sep-10	Oct-10
776116702	Sep-14	Jun-15	Sep-15		Nov-14	Jan-15	Mar-15
777196103	Nov-02	Sep-04	Sep-03
777419703	Apr-04	Dec-04	Sep-04
778987104	Jun-05	Dec-05	Oct-05
783321802	Mar-02	Apr-04	Oct-02
784375003	Nov-02	Dec-05	Aug-03
785690903	Jan-02	Dec-05	Dec-03	Dec-03
786124902	Dec-02	Dec-05	Nov-04
786265002	Nov-03	Nov-05	Dec-04
786652603	Mar-02	Dec-05	Dec-03
787159604	May-04	Dec-05	Sep-04
789850003	Jun-03	Dec-05	Aug-03
790178103	Aug-03	Jul-05	Sep-03
790182804	Nov-02	Mar-05	Nov-02
790706802	Nov-03	Dec-04	Nov-03
791965202	Aug-04	Dec-05	Nov-04
792923703	Dec-02	Dec-05	Jul-05
793032004	Jan-02	Dec-05	Oct-02
793321503	Mar-02	Dec-05	Nov-02	Mar-03
793770103	Nov-02	Dec-05	Sep-04
795785605	Mar-04	Dec-05	Dec-04
798529902	Mar-04	Dec-05	Oct-04
799199204	Oct-04	Dec-05	Dec-04
799230503	Jun-02	Dec-05	Nov-04
799805103	May-03	Jun-03	Sep-03
800115704	Apr-03	Dec-05	Dec-03
801090404	Feb-03	Jul-04	Aug-03
801217504	Nov-02	Dec-05	Aug-03
801511003	Mar-03	Dec-05	Nov-03
801935303	Oct-04	Dec-05	Nov-05
802872903	Apr-04	Dec-05	Sep-04
802956806	Jul-03	Dec-05	Jul-03
803040203	Dec-04	Dec-05	Oct-05
803407406	Jun-03	Dec-05	Sep-05
803666503	Feb-05	Dec-05	Oct-05
803952204	Apr-04	Dec-05	Nov-04
804353606	Dec-02	Dec-05	Nov-03
804801404	Jul-05	Dec-05	Sep-05
805119503	Nov-03	Dec-05	Dec-04
805795603	Apr-02	Dec-05	Oct-05
806285903	Jun-03	Dec-04	Sep-04	Sep-04
806563703	Aug-03	Dec-05	Dec-03
807520303	Jun-03	Dec-05	Nov-03
808099303	Aug-02	Dec-05	Nov-02	Mar-05
808978302	May-03	Dec-05	Nov-04
809183302	Mar-02	Dec-03	Sep-02
810310103	Dec-02	Dec-05	Aug-03
810405702	Dec-02	Dec-05	Oct-05
810418205	Jan-05	Dec-05	Dec-05	Dec-05
811540904	Mar-02	Dec-05	Aug-02
811790904	Nov-04	Dec-05	Oct-05
814183005	Aug-04	Dec-05	Dec-05
816811403	Dec-03	Dec-05	Dec-04	Mar-05
816814603	Oct-04	Dec-05	Dec-05
817391802	Aug-02	Jul-03	Nov-02
817745004	Aug-05	Dec-05	Oct-05
817791003	Dec-03	Dec-05	Sep-05
818101102	Oct-03	May-05	Nov-03
818178203	Nov-03	Dec-05	Oct-04
818218503	May-03	Sep-04	Dec-03
818308103	Jun-03	Dec-05	Sep-05
818446106	Apr-05	Dec-05	Dec-05	Dec-05
819452302	Nov-03	Dec-05	Dec-03	Dec-03
820038104	Aug-04	Dec-05	Dec-05	Dec-05
820877303	Feb-04	Dec-05	Nov-04	Nov-04
822740103	Nov-03	Dec-05	Nov-03
823859504	Jul-02	Dec-05	Dec-02
823916203	Jan-02	Jan-05	Nov-04
824395603	Jun-03	Dec-05	Aug-03	Jan-04
824640402	Mar-03	Dec-05	Oct-03
825145903	Aug-03	Dec-03	Oct-03
825865103	Sep-02	Dec-04	Dec-02
826182004	Jul-05	Dec-09	Oct-08
827473503	Aug-06	Aug-11	Nov-07
827670705	Jul-02	Jul-04	Aug-02
827959304	Jun-08	Jun-13	Oct-08
828002502	Apr-06	Mar-11	Oct-07
828222305	Oct-03	Aug-08	Oct-03
828233905	Dec-04	Dec-08	Jul-05
828410403	May-04	Apr-09	Aug-06
828650004	Jul-07	Jun-12	Nov-10
828749204	Oct-10	Apr-12	Nov-10		Oct-10	Jan-11	Feb-11
828905603	Oct-03	Jul-04	Dec-03
829150103	Sep-02	Nov-03	Dec-02
829153604	Sep-05	Sep-10	Dec-06
829354604	Jul-06	Dec-08	Oct-06		Sep-06	Jan-07	Mar-07
829811304	Sep-07	Dec-07	Nov-07		Dec-07
829891604	Sep-05	Aug-10	Aug-08
829944102	Apr-02	Nov-04	Sep-02
830137105	Oct-05	Sep-10	Nov-09
830164006	Sep-05	Dec-05	Jul-10
830227303	Sep-05	Dec-08	Nov-08
830471403	Aug-02	Jul-07	Dec-02
830565805	May-04	Feb-05	Sep-04
830661304	Jan-12	Jun-15	Nov-12		Feb-12	May-12	Jul-12
830802304	Jul-06	May-08	Jul-06		Sep-06	Nov-06	Jan-07
831103202	Oct-06	Dec-08	Dec-08		Dec-06	Feb-07	May-07
831133505	Feb-05	Dec-09	Jul-05
831183604	Sep-04	Jan-05	Sep-04
831335803	Nov-02	Jun-05	Sep-03
831377503	Jun-02	Jul-06	Oct-02
831663604	Mar-06	Jul-06	Aug-06
831711604	Aug-05	Dec-08	Oct-06
831791507	Aug-06	Dec-07	Nov-07
831867004	Feb-06	Nov-07	Sep-06
832001103	Jun-04	May-07	Dec-05
832194903	Oct-05	Dec-08	Nov-06	Mar-07
832527403	Aug-04	Mar-07	Dec-05	Dec-05
832708703	Apr-05	Dec-06	Oct-05	Oct-05
832904305	Nov-03	Apr-05	Dec-04
832953003	Dec-05	Dec-08	Nov-06
833075303	Apr-02	Oct-03	Aug-03
833257603	Apr-04	Mar-09	Dec-04
833546602	Mar-07	Mar-10	Sep-09		Aug-07	Sep-07
833554102	Aug-02	Aug-03	Dec-02
833659202	Apr-10	Apr-15	Sep-11		Jun-10	Aug-10
834915806	Dec-05	Jun-09	Oct-06	May-07
836406802	Oct-02	Sep-07	Aug-05
837651403	Jan-02	Dec-05	Dec-02
837790103	Apr-04	Dec-08	Oct-04
838247702	Nov-03	Oct-08	Nov-04
838683202	Jul-03	Jun-08	Aug-03
838688404	Mar-05	Dec-08	Aug-07
838711203	Nov-05	Oct-08	Jul-07
839073202	Dec-02	Nov-07	Sep-04
839087903	Jan-02	Apr-03	Dec-03
839096705	Apr-06	Dec-08	Dec-08
839461204	Jan-04	Dec-08	Nov-05
839513603	May-07	Dec-08	Jul-07		Jul-07	Oct-07	Dec-07
839556402	Jul-06	Dec-08	Jul-06		Sep-06	Nov-06	Jan-07
840189603	Aug-04	Nov-06	Dec-04
841078106	Jan-04	Dec-08	Oct-08
841092203	Sep-02	Aug-07	Dec-02
841706304	Apr-06	Dec-08	Nov-06
841875602	Sep-06	Dec-10	Sep-07
842470105	Apr-04	Dec-04	Jul-04
842575403	Aug-10	Jun-15	Sep-12	Sep-12
843083804	Jan-04	Jul-05	Jul-05
843152303	Jun-06	Jun-11	Aug-06
843359403	Oct-05	Jul-09	Oct-10
843490803	Aug-05	Aug-10	Sep-06
843490804	Jul-10	Jun-15	Jul-11		Sep-10	Nov-10	Feb-11
844231704	Apr-11	Dec-14	Oct-13		Nov-11
844314604	Mar-14	Dec-14	Aug-14		Jun-14	Aug-14	Oct-14
844384804	Sep-06	Sep-11	Nov-06		Nov-06
844421603	May-07	Apr-12	Jul-08
844535504	Jul-13	Jun-15	Jul-13		Sep-13	Nov-13
844595703	Aug-05	Sep-08	Nov-06
844685403	May-08	Apr-13	Nov-08		Jul-08	Sep-08	Nov-08
844690103	Oct-04	Dec-07	Nov-04
844891603	Dec-08	Sep-13	Dec-10		Mar-09	Apr-09	Jun-09
844930403	Mar-06	Sep-07	Nov-06
844933303	Dec-09	Nov-14	Aug-10		Feb-10	Apr-10	Jun-10
844944003	Dec-08	Nov-13	Jul-09		Mar-09
844975804	Mar-10	Sep-12	Aug-14		Jun-10	Jul-10	Oct-10
844979104	Nov-07	Oct-12	Dec-08		Jan-08	Mar-08	May-08
844984003	Jun-06	May-11	Jul-06
844997104	Sep-10	Jun-15	Nov-10		Nov-10	Mar-11	Apr-11
845088003	Sep-10	Jun-15	Sep-14		Nov-10	Jan-11	Mar-11
845557003	Sep-05	Dec-07	Oct-06
846353802	Feb-08	Feb-13	Dec-11		Jul-08
846640904	Dec-06	Dec-06	Dec-06
846663403	Sep-03	Feb-05	Nov-04
847011903	Jul-04	Dec-06	Sep-04
847066603	Jul-03	Dec-05	Jul-05
847199504	Nov-03	Dec-06	Dec-05
847242703	Jul-04	Dec-06	Dec-05	Dec-05
847287403	Dec-03	Dec-06	Nov-06
847396803	Aug-03	Sep-04	Jul-04
847503503	May-02	Dec-06	Dec-03
847551904	Dec-03	Dec-06	Oct-04
847554403	Oct-02	Dec-06	Dec-03
847686103	Apr-02	Apr-02	Jul-02
847742704	Jul-06	Dec-06	Aug-06
847822005	Aug-04	Dec-06	Dec-04
847861502	Jul-04	Dec-06	Nov-04
847903505	Aug-04	Dec-06	Dec-05
847904803	Jul-03	Dec-05	Nov-04
847929003	Sep-02	Dec-06	Sep-04
847973902	Jul-03	Dec-06	Sep-03
848099503	May-04	Dec-06	Aug-04
848120204	Jul-02	Dec-06	Dec-03
848287804	Aug-02	Dec-06	Nov-02
848349405	Jan-04	Dec-06	Aug-04
848445304	Mar-02	Jul-04	Dec-03
848497903	Jan-04	Dec-04	Jul-04
848518503	Aug-04	Dec-05	Sep-04
848545003	Oct-03	Dec-06	Dec-03
848690702	Oct-05	Dec-06	Nov-05
848786404	Jan-06	Dec-06	Oct-06
848956404	Aug-04	Dec-06	Nov-04
849019504	Feb-06	Dec-06	Dec-06	Dec-06
849251005	Jan-06	Dec-06	Sep-06
849328603	Jun-03	May-05	Dec-04
849545803	Jun-03	Dec-06	Dec-06
849786503	Dec-05	Dec-06	Dec-06
849906903	Mar-04	Dec-06	Jul-04
849939204	Jan-02	Dec-06	Dec-05
850040903	Mar-03	Dec-06	Sep-04
850150105	May-04	Dec-06	Jul-05
850173003	Nov-03	Jun-06	Dec-05
850173004	Aug-02	Jun-06	Aug-05
850178204	Jun-04	Dec-06	Dec-06
850254804	May-05	Dec-06	Dec-05
850397303	May-03	Mar-08	Aug-03
850655605	Jul-05	May-09	Sep-05
850734803	Apr-03	Mar-08	Dec-03
850813003	Oct-06	Sep-11	Oct-06	Oct-06
852741802	Jun-07	Jun-12	Dec-11		Aug-07	Nov-07
852771802	Jan-09	Jun-10	Dec-09		Feb-09	Apr-09	Jul-09
852837303	Nov-05	Jun-06	Nov-05
853108303	Mar-07	Mar-12	Dec-08	Dec-08
853613305	Jan-14	Jun-15	Jul-14		Mar-14	May-14	Aug-14
853891804	Jul-11	Jun-15	Oct-12		Sep-11	Nov-11	Jan-12
853976303	Sep-09	Aug-14	Sep-09		Sep-09
854236504	Jun-04	Dec-08	Sep-04
854365903	Sep-04	Aug-05	Dec-04	Dec-04
854393704	Oct-04	Jan-07	Dec-05	Dec-05
854525503	Nov-09	Nov-14	Sep-11		Jan-10	Mar-10	May-10
854533303	Aug-05	Oct-07	Nov-05
856764503	Jul-08	Jun-13	Aug-08		Nov-08	Jan-09
856808103	Apr-10	Mar-15	Aug-10	Aug-10
856834804	Jun-04	Jan-05	Jul-04
857185902	Mar-06	Feb-08	Dec-06
857620004	Jun-07	May-12	Oct-07		Aug-07	Oct-07	Dec-07
858430306	Mar-06	Mar-11	Oct-07
862235403	Oct-04	Dec-05	Jul-05
864023803	Aug-07	Aug-10	Oct-07		Nov-07	Jan-08	Mar-08
864256104	Oct-05	Oct-10	Oct-05
865317903	Dec-08	Nov-13	Sep-09		Feb-09	Mar-09	Jun-09
865452603	Feb-10	Feb-14	Sep-13
865636704	Aug-04	Jun-05	Dec-04
866001603	Jun-04	Jun-09	Aug-04
866426303	Aug-04	Oct-06	Sep-05
866686904	Jul-13	Jun-15	Dec-13		Sep-13	Nov-13	Feb-14
866846905	Aug-05	Aug-10	Nov-05
867422805	May-10	Apr-15	Aug-10
867555304	Aug-10	Feb-11	Sep-10		Nov-10	Jan-11
867640503	Jul-04	Jun-05	Jul-06
867706803	Aug-07	Sep-09	Aug-08		Oct-07	Dec-07	Feb-08
867823803	Jan-04	Aug-04	Aug-04
868126704	Apr-04	Apr-09	Sep-05
868445504	Feb-04	Oct-04	Nov-04
868646404	Apr-06	Dec-08	Dec-08	Dec-08
869933902	May-06	Jun-07	Dec-06
870064804	Jun-04	May-09	Sep-04
870636403	Apr-05	Jun-07	Jul-05
871447804	Jul-06	Jun-11	Dec-06		Oct-06
871846505	Jan-09	Jan-14	Sep-11		May-09	Jul-09
871952704	Dec-05	Nov-06	Nov-06
871985403	Mar-05	Jul-06	Jul-05
872341604	Nov-07	Dec-11	Dec-08	Dec-08	Jan-08	Mar-08	May-08
872458702	Oct-06	Oct-10	Aug-10		Dec-06	Feb-07	Apr-07
872502504	Dec-05	Nov-10	Aug-06
872565403	Dec-06	Mar-09	Dec-06
872845304	Aug-05	Sep-06	Dec-05
873540006	Jul-07	Dec-08	Nov-07		Sep-07	Nov-07	Jan-08
873574002	Jun-10	Dec-14	Dec-10		Aug-10	Oct-10	Jan-11
873712603	Jun-04	May-09	Oct-08
873761902	Oct-09	Sep-14	Sep-14		Dec-09	Feb-10	Apr-10
874000504	Jun-06	Feb-08	Sep-06
874104805	Aug-03	Jul-08	Nov-04
874702406	Sep-13	Jun-15	Nov-13		Nov-13	Jan-14	Mar-14
874793302	Mar-05	Mar-10	Nov-06
874835504	May-05	Jun-07	Dec-06
875177402	Aug-05	Jul-10	Oct-09
875378305	Aug-06	Jul-11	Dec-07		Oct-06	Dec-06	Feb-07
875468602	Dec-07	Nov-12	Dec-08		Feb-08	Apr-08	Jun-08
875468703	Feb-13	Jun-15	Aug-14		Apr-13	Jun-13	Aug-13
875469402	Jun-04	Jun-05	Oct-04	Mar-05
875746603	Sep-04	Aug-09	Aug-07
875783903	Dec-06	Nov-11	Nov-07
875796403	Dec-10	Dec-13	Sep-11		Apr-11
876123403	Jul-03	Apr-05	Sep-03
876448403	Aug-04	Jul-09	Oct-05
877710104	Aug-05	Jul-10	Jul-10	Jul-10
879005703	Feb-06	Jan-11	Aug-06
879010104	Nov-06	Oct-11	Sep-08		Jan-07	Mar-07	May-07
879261706	Oct-06	Sep-11	Nov-07		Dec-06	Feb-07	Apr-07
881399904	Apr-07	Apr-07	Nov-07
881452905	Oct-06	Feb-07	Sep-10		Jan-07	Feb-07
881699405	Sep-04	Dec-06	Nov-04
882321903	Aug-07	Dec-09	Oct-07		Nov-07	Jan-08	Apr-08
882962704	Jan-07	Dec-08	Jul-08		Mar-07	Jun-07	Jul-07
883274904	Sep-08	Dec-12	Nov-09
883314604	Mar-05	Mar-10	Sep-07
883349303	Sep-08	Sep-10	Jul-10		Oct-08	Jan-09	May-09
883400002	Jun-09	May-14	Aug-09		Aug-09	Oct-09
883754404	Dec-09	Dec-14	Dec-14
883777303	Aug-08	Jul-13	Jul-13
884153204	Mar-06	Mar-08	Oct-07
884198203	Apr-05	Dec-06	Sep-06	Sep-06
884204004	Mar-04	Feb-09	Dec-05
884410103	Jan-04	Dec-08	Oct-04
884431503	Mar-03	Feb-08	Dec-03
884560305	Mar-05	Jul-08	Dec-05
884645304	Nov-08	Oct-13	Oct-09		Jan-09	Mar-09	May-09
884751303	Dec-03	Dec-08	Jul-06
884810903	Aug-06	Jan-07	Aug-06
884843303	Sep-04	Aug-09	Dec-06
884853603	Jul-04	Jun-09	Jul-05
884880205	Oct-07	Jun-11	Nov-08
884906002	Mar-03	Oct-06	Oct-03
884912203	May-10	Jun-14	Nov-10		Dec-10	Jan-11
884955403	Jul-03	Jun-08	Oct-07
885004004	Jan-05	Dec-09	Nov-05
885092403	Apr-07	Mar-12	Oct-07		Jun-07	Aug-07	Nov-07
885098103	Apr-03	May-07	Aug-06
886733103	May-03	Dec-05	Nov-05
887418603	Jan-04	Jan-05	Sep-04
888131704	Mar-04	May-05	Jul-05
888291904	Jan-03	Dec-05	Jul-03
892917103	Mar-07	Apr-10	Oct-07		May-07	Jun-07	Sep-07
895757506	Sep-06	Oct-08	Dec-06
897526203	Jan-08	Jan-10	Jul-09		Mar-08	Apr-08	Jul-08
897858403	Sep-05	Dec-06	Oct-05
901546904	Sep-06	Sep-11	Dec-06		Nov-06	Mar-07
901553903	Sep-05	Sep-10	Oct-05
903835904	Sep-04	Sep-09	Aug-07
904647603	Jan-02	Dec-06	Dec-05
905236804	Jun-11	Dec-11	Dec-14		Jul-11	Sep-11
905611003	Mar-04	Sep-06	Dec-04
908169103	Jul-03	Aug-06	Jul-04
909535803	Apr-10	Dec-11	Nov-10		Jun-10
909814103	Jul-04	Dec-04	Sep-04
910288204	Apr-08	Dec-10	Aug-09		Jun-08	Sep-08
910289206	Apr-08	Dec-10	Sep-08		Jul-08	Aug-08
910322206	Aug-09	Dec-10	Nov-09
910965403	May-05	Feb-07	Jul-05
911358903	May-05	Nov-06	Jul-08
911461702	Jul-08	Jun-13	Sep-08		Jan-09
912103604	Apr-13	Jul-13	Jul-13		Jul-13
912885404	Nov-09	Apr-11	Dec-09		Jan-10	Mar-10	Jun-10
913077803	Oct-13	Jun-15	Dec-13		Dec-13	Feb-14
913113406	Jan-09	Aug-12	Aug-10		Apr-09	Jun-09
915342304	Sep-08	Aug-13	Dec-09		Nov-08	Jan-09	Mar-09
915422102	Sep-06	Sep-11	Oct-06
915474103	Jun-09	May-14	Jul-09
915499802	Jul-10	Jan-11	Oct-14		Sep-10	Nov-10	Jan-11
915532103	May-13	Jun-15	Jul-14		Jul-13	Sep-13
916422903	Aug-04	Dec-04	Nov-04
917284204	Jan-04	Dec-04	Dec-04
918685203	Jul-05	Oct-06	Aug-05
920029903	Dec-07	Dec-09	Sep-08
920122704	Dec-06	Jan-10	Oct-08		Feb-07	Apr-07	Jun-07
920623102	Aug-07	Dec-08	Oct-07
920730005	Jan-05	May-08	Nov-05
920777404	Apr-05	Dec-08	Dec-06
921243903	Sep-04	Dec-08	Nov-04	Feb-05
921813403	Jun-06	Jan-09	Jul-08	Jul-08
922003004	Jul-12	Jun-15	Aug-12		Sep-12	Nov-12
922445904	Jun-07	Apr-09	Aug-07		Jul-07	Oct-07	Dec-07
922539505	Oct-04	Dec-06	Dec-07
922547804	Jul-06	Dec-06	Aug-06
923206203	Jul-03	Dec-05	Dec-04
924487504	Nov-03	Dec-04	Nov-04
924562903	Aug-05	Sep-05	Nov-05
924660104	Mar-05	Jun-08	Jul-05
924984106	Aug-05	Aug-10	Dec-07
925071104	May-04	Dec-08	Jul-04
925512303	Oct-07	Dec-11	Dec-07		Dec-07	Feb-08	May-08
925525604	Mar-13	Jun-15	Jul-13		May-13	Aug-13
925698104	Feb-08	Jan-13	Jul-08	Mar-09
925746103	Apr-07	Jul-10	Jul-07		May-07	Aug-07
925881703	Aug-09	Jul-14	Sep-09		Oct-09	Dec-09
926231303	Aug-10	Sep-11	Oct-10		Sep-10	Nov-10
926472204	Apr-06	Mar-11	Oct-09
926690503	Mar-09	Dec-11	Aug-10		Jun-09	Sep-09
926880505	Jul-14	Jun-15	Oct-14		Sep-14	Nov-14	Jan-15
928680303	Sep-06	Nov-06	Nov-08
929075204	Jul-09	Dec-10	Aug-10
944267905	Jul-11	Jun-15	Oct-11		Sep-11	Nov-11	Jan-12
945417502	Oct-04	Mar-05	Oct-04
946482803	Jul-05	Aug-09	Jul-07
946865907	May-06	Jun-09	Nov-07
947060005	Aug-05	Nov-06	Dec-09
947279002	Mar-07	Aug-09	Sep-09		May-07	Jul-07	Oct-07
948019604	Jul-06	Aug-09	Sep-07
948151203	Mar-08	Jan-12	Aug-11		May-08	Jul-08	Sep-08
948317503	Apr-06	Mar-11	Dec-06
948711703	Jul-14	Jun-15	Aug-14		Sep-14	Nov-14	Jan-15
948933003	Jul-06	Jul-08	Oct-07		Nov-06	Jan-07
948999203	Apr-10	Mar-15	Nov-10		Jun-10	Aug-10	Oct-10
953421503	Oct-04	Dec-05	Dec-04
953762504	Aug-05	May-07	Nov-05
953814103	Jan-06	Dec-10	Nov-06
954179003	Apr-06	Dec-06	Sep-06
959245804	Feb-08	Jan-13	Dec-09
959589005	May-05	Dec-07	Oct-07
959638403	Aug-08	Aug-13	Oct-09		Oct-08	Jan-09	Feb-09
960010903	Oct-05	Dec-08	Nov-05
960141207	Sep-05	Dec-08	Nov-05	Nov-05
960195805	Dec-08	Dec-08	Dec-08
961020504	Feb-05	Apr-07	Dec-05
961370904	Apr-15	Jun-15	Sep-15		Jun-15	Aug-15
961605202	Sep-04	Sep-09	Aug-06
965293203	Jun-04	Sep-04	Aug-04
966631303	Jun-04	Dec-08	Aug-04
967486004	Apr-07	Dec-08	Aug-07
967555304	Apr-10	Dec-13	Dec-11		Jul-10	Oct-10
967632603	Nov-04	Oct-09	Aug-05
967776802	Jul-04	May-05	Oct-04
968102906	Nov-08	Dec-10	Dec-09	Dec-09
968216402	Jan-05	Dec-09	Nov-09
968257604	Aug-06	Aug-11	Oct-10
968561605	Sep-06	Sep-11	Oct-06
969129603	Mar-06	Mar-11	Nov-10
969228903	Jan-12	Dec-13	Aug-12		Mar-12	Jun-12	Aug-12
969895603	Apr-04	Mar-09	Nov-06
969930604	Oct-05	Sep-10	Nov-05
969966505	Sep-06	Sep-11	Nov-06		Dec-06	Feb-07	Apr-07
970845603	Jan-04	Apr-07	Jul-06
972398504	Apr-06	Dec-06	Nov-06
972675603	Apr-03	Jan-04	Dec-03
972754604	Sep-04	Aug-09	Nov-06
973603003	May-03	Apr-08	Dec-05
973695904	Oct-07	Sep-12	Oct-09		Dec-07	Feb-08	Apr-08
973696302	May-04	Apr-09	Sep-04
973991404	Dec-04	Nov-09	Nov-06
974480004	Apr-04	Sep-06	Aug-04
974630104	May-04	Jun-07	Nov-04
974850805	Jul-06	Jul-11	Jul-08
974988904	Aug-03	Jul-08	Nov-05
975080203	Aug-03	Jan-08	Oct-03
975626306	Aug-08	Oct-08	Nov-11		Nov-08	May-09
976004403	Jul-07	Aug-07	Aug-07
976022503	Oct-05	Sep-10	Aug-10
976117705	Dec-08	Nov-13	Dec-10
976292303	Sep-04	May-07	Aug-05
976292703	Dec-06	Nov-11	Dec-08		Feb-07	Apr-07	Jun-07
976344804	Oct-10	Dec-14	Dec-13		Dec-10	Apr-11	Jun-11
976346603	Apr-05	Mar-10	Nov-08
976478405	Apr-09	Mar-14	Nov-10	Mar-11
976589602	Jan-11	Jun-15	Dec-11		Mar-11	Jun-11	Aug-11
976681504	Sep-08	Aug-13	Aug-09		Nov-08	Jan-09	Mar-09
976973502	Aug-10	Dec-12	Aug-10		Oct-10	Jan-11
977059706	Mar-09	Mar-14	Jul-09
977374503	Jun-03	Jul-06	Oct-03
977560103	Jan-04	Dec-08	Sep-04
978039403	Jul-07	May-12	Oct-10		Aug-07	Jan-08
978199106	Jun-08	May-13	Aug-09		Aug-08	Oct-08	Dec-08
978308003	Nov-05	Nov-10	Oct-08
978833303	Sep-05	Aug-10	Dec-05
978866003	Sep-14	Jun-15	Sep-14		Oct-14	Feb-15
979253205	Apr-08	Dec-08	Sep-08		Jul-08	Sep-08	Nov-08
979516902	Nov-05	Oct-10	Dec-06
979558303	Jan-06	Jan-11	Jul-06
979807404	Aug-05	Dec-08	Nov-06
981643402	Sep-04	Mar-05	Dec-04
981912506	Jul-05	Dec-05	Aug-05
982830405	Jul-05	Apr-07	Jul-05
983307603	Jul-04	Dec-08	Dec-06
983813202	Jul-05	Sep-06	Nov-05
984038403	May-08	Apr-13	Aug-08		Jul-08	Dec-08
984450704	May-08	May-10	Dec-09		Aug-08	Sep-08	Oct-08
984905903	Jun-07	May-12	Oct-07
985032504	Jun-05	Jun-10	Jul-05
985335805	May-07	May-12	Sep-08		Jul-07	Sep-07	Nov-07
985566004	Oct-05	Aug-10	Jul-08
985647402	Apr-05	Apr-10	Oct-05
985756002	Feb-10	Jan-15	Dec-10		Apr-10	Jun-10	Aug-10
986000004	Dec-10	Jun-15	Dec-13
986234803	Sep-04	Sep-09	Nov-05
986406303	Aug-05	May-08	Dec-05
987130302	Jun-04	May-09	Aug-04
987191103	Aug-04	Jul-09	Sep-04
988049604	Oct-08	Sep-13	Dec-10		Nov-08	Jan-09	Mar-09
988117103	Oct-03	Dec-04	Sep-04
988439403	Oct-05	Apr-06	Aug-09
988589504	Oct-03	Sep-08	Sep-06
988652803	Apr-11	Jun-15	Oct-12
989540202	May-03	Apr-08	Jul-03
989702602	Aug-03	Sep-04	Dec-03
990112603	May-08	May-13	Jul-08
990405703	Jul-06	Jun-08	Nov-06
990438102	Feb-06	Aug-06	Dec-07
990630403	Mar-07	May-09	Dec-07		May-07	Jul-07	Sep-07
990846905	Oct-04	Sep-09	Aug-06
990960903	Jul-11	Jun-15	Nov-11		Sep-11	Nov-11
991463103	Nov-04	Nov-05	Oct-05
991630202	Oct-09	Dec-12	Oct-09		Dec-09	Feb-10	Apr-10
991884003	Jan-06	Jan-11	Jul-06	Jul-06
992044504	Jun-03	Jun-08	Aug-03
992818002	May-03	Dec-07	Aug-03
993967903	Apr-03	Dec-06	Dec-04
994171803	Mar-03	Aug-05	Dec-04
994941003	Mar-03	Dec-05	Aug-04
995252604	Jul-06	Dec-10	Dec-08
995394503	Nov-04	Feb-08	Dec-04
995570606	Apr-08	Dec-10	Dec-10		Jun-08	Aug-08	Oct-08
995928103	Jul-08	Jun-13	Nov-11
996233305	Jul-10	Jun-15	Dec-10
997058902	Jul-09	Apr-14	Aug-09		Aug-09	Nov-09
997593505	Apr-08	Mar-13	Dec-10
997645102	Feb-12	Jun-15	Aug-12		Apr-12	Jun-12	Aug-12
997873105	Jul-09	Jul-14	Nov-09
997886404	Oct-07	Sep-12	Nov-07
998485902	Oct-06	Dec-07	Nov-06
998491504	Aug-07	Jul-12	Oct-08		Oct-07	Dec-07	Mar-08
998504705	Aug-10	Jun-15	Dec-11
1005362703	Aug-05	Jul-10	Dec-05
1005362705	Jan-12	Jun-15	Sep-13	Nov-13	Mar-12	May-12	Jul-12
1005510603	Dec-07	Nov-09	Dec-07		Mar-08	May-08	Jul-08
1005764503	May-06	Apr-10	Sep-08
1006588904	Mar-06	Feb-11	Oct-07	Oct-07
1006861103	Nov-06	Mar-10	Dec-08
1006883106	Apr-08	Apr-13	Oct-08		Jun-08	Aug-08	Oct-08
1006959602	Apr-06	Jun-06	Oct-06
1007002805	Dec-09	Nov-14	Sep-12		Feb-10
[truncated: 21,653 more rows]
[truncated: 178 more columns]
